# Supplementary material for: Chronic Pressure Overload Results in Deficiency of Mitochondrial Membrane Transporter ABCB7 Which Contributes to Iron Overload, Mitochondrial Dysfunction, Metabolic Shift and Worsens Cardiac Function
Source: Sci Rep. 2019 Sep 11;9:13170. doi: 10.1038/s41598-019-49666-0 (PMC6739357; doi:10.1038/s41598-019-49666-0)
Supplement: Supplementary file 1 — Dataset 1 [file 41598_2019_49666_MOESM1_ESM.xlsx]

## Sheet: Experiments
CordID	Database	Datbase ID	Fold Change	Species	Title	Factor	Group 1	Group 2	Array Platform
GDS1406_tissue_2	GEO	GDS1406	-2.25555297361	MUS MUSCULUS	Brain regions of various inbred strains	tissue	bed nucleus of the stria terminalis	cingulate cortex	GPL81
GDS3113_tissue_6	GEO	GDS3113	1.55089704491	HOMO SAPIENS	Various normal tissues	tissue	fetal kidney	fetal thymus	GPL2986
GDS1406_tissue_1	GEO	GDS1406	2.64264194767	MUS MUSCULUS	Brain regions of various inbred strains	tissue	amygdala	periaqueductal grey	GPL81
GDS1490_tissue_6	GEO	GDS1490	-1.61743796616	MUS MUSCULUS	Neural tissue profiling	tissue	cerebral cortex	hippocampus CA1	GPL81
GDS3113_tissue_11	GEO	GDS3113	-1.99366049531	HOMO SAPIENS	Various normal tissues	tissue	liver	spinal cord	GPL2986
GDS3142_tissue_16	GEO	GDS3142	1.10489401207	MUS MUSCULUS	Various tissues	tissue	placenta	spleen	GPL1261
GDS3113_tissue_8	GEO	GDS3113	-3.06421661614	HOMO SAPIENS	Various normal tissues	tissue	fetal thymus	testis	GPL2986
GDS3113_tissue_12	GEO	GDS3113	-1.16822045084	HOMO SAPIENS	Various normal tissues	tissue	lung	spinal cord	GPL2986
GDS3142_tissue_13	GEO	GDS3142	-1.76244704334	MUS MUSCULUS	Various tissues	tissue	muscle	seminal vesicle	GPL1261
GDS1490_tissue_22	GEO	GDS1490	1.29524383113	MUS MUSCULUS	Neural tissue profiling	tissue	periaqueductal gray	skeletal muscle	GPL81
GDS1490_tissue_3	GEO	GDS1490	-1.26854894788	MUS MUSCULUS	Neural tissue profiling	tissue	bed nucleus stria terminalis	spinal cord	GPL81
GDS2098_time_1	GEO	GDS2098	-1.39591669771	MUS MUSCULUS	Testis development	time	gestation d 11	postnatal d 2	GPL1261
GDS2055_individual_4	GEO	GDS2055	-1.26799165181	HOMO SAPIENS	Skeletal muscle types (HG-U133A)	individual	4	6	GPL96
GDS1490_tissue_30	GEO	GDS1490	-1.07513178545	MUS MUSCULUS	Neural tissue profiling	tissue	striatum	white adipose tissue	GPL81
GDS3175_agent_1	GEO	GDS3175	-1.31357086213	HOMO SAPIENS	NF-kappaB and phosphotidylinositol 3-kinase inhibitor treated monocytes infected with the human cytomegalovirus	agent	control	NF-kappaB inhibitor	GPL8300
GDS1490_tissue_8	GEO	GDS1490	1.26586783994	MUS MUSCULUS	Neural tissue profiling	tissue	dentate gyrus	olfactory bulbs	GPL81
GDS1490_tissue_15	GEO	GDS1490	1.47092101671	MUS MUSCULUS	Neural tissue profiling	tissue	inferior colliculus	liver	GPL81
GDS3113_tissue_6	GEO	GDS3113	-1.08273115675	HOMO SAPIENS	Various normal tissues	tissue	fetal kidney	salivary gland	GPL2986
GDS1490_tissue_14	GEO	GDS1490	1.23257935948	MUS MUSCULUS	Neural tissue profiling	tissue	hypothalamus	skeletal muscle	GPL81
GDS1490_tissue_24	GEO	GDS1490	1.28203524308	MUS MUSCULUS	Neural tissue profiling	tissue	pituitary	skeletal muscle	GPL81
GDS3113_tissue_4	GEO	GDS3113	-1.81396925316	HOMO SAPIENS	Various normal tissues	tissue	colon	testis	GPL2986
GDS1490_tissue_17	GEO	GDS1490	-1.74823417902	MUS MUSCULUS	Neural tissue profiling	tissue	liver	motor cortex	GPL81
GDS3142_tissue_16	GEO	GDS3142	1.01801568628	MUS MUSCULUS	Various tissues	tissue	placenta	salivary gland	GPL1261
GDS3113_tissue_2	GEO	GDS3113	-1.41622449749	HOMO SAPIENS	Various normal tissues	tissue	bone marrow	spinal cord	GPL2986
GDS1490_tissue_17	GEO	GDS1490	-1.18952418356	MUS MUSCULUS	Neural tissue profiling	tissue	liver	spinal cord	GPL81
GDS1023_species_1	GEO	GDS1023	1.46593329785	HOMO SAPIENS	6	Homo sapiens	Capra hircus	Capra hircus	Hematopoietic stem cell engraftment in goat
GDS2819_individual_5	GEO	GDS2819	-1.02301585099	HOMO SAPIENS	Leukemic white blood cells and various RNA preparation protocols	individual	patient 13	patient 26	GPL570
GDS1059_disease.state_1	GEO	GDS1059	-1.37144927273	HOMO SAPIENS	Acute myeloid leukemia response to chemotherapy	disease.state	AML	normal	GPL8300
GDS2055_individual_4	GEO	GDS2055	-1.42282602063	HOMO SAPIENS	Skeletal muscle types (HG-U133A)	individual	4	7	GPL96
GDS1490_tissue_1	GEO	GDS1490	1.5636526262	MUS MUSCULUS	Neural tissue profiling	tissue	adrenal	skeletal muscle	GPL81
GDS2671_time_2	GEO	GDS2671	-1.45155778417	MUS MUSCULUS	Embryonic V6.5 stem cell differentiation in vitro (MG-430A)	time	12 h	4 d	GPL339
GDS1490_tissue_17	GEO	GDS1490	-1.07246851758	MUS MUSCULUS	Neural tissue profiling	tissue	liver	midbrain and diencephalon	GPL81
GDS3142_tissue_10	GEO	GDS3142	-1.59007502859	MUS MUSCULUS	Various tissues	tissue	kidney	seminal vesicle	GPL1261
GDS3113_tissue_2	GEO	GDS3113	-2.02790174294	HOMO SAPIENS	Various normal tissues	tissue	bone marrow	salivary gland	GPL2986
GDS3604_disease.state_1	GEO	GDS3604	-2.08300202573	HOMO SAPIENS	Tamoxifen effect on endometrioid carcinomas	disease.state	stage I endometrioid carcinoma	stage II endometrioid carcinoma	GPL8300
E-GEOD-14034_70_1	ArrayExpress	E-GEOD-14034	1.07763740435	HOMO SAPIENS	Alterations in Gene Expression in Human Mesothelial Cells Correlate with Mineral Pathogenicity	FactorValue..CELL.TYPE.	mesothelial	ovarian epithelial	A-AFFY-37
GDS1490_tissue_2	GEO	GDS1490	1.00478087636	MUS MUSCULUS	Neural tissue profiling	tissue	amygdala	spleen	GPL81
GDS1490_tissue_23	GEO	GDS1490	1.62424373638	MUS MUSCULUS	Neural tissue profiling	tissue	perirhinal cortex	skeletal muscle	GPL81
GDS3113_tissue_11	GEO	GDS3113	-1.98061880898	HOMO SAPIENS	Various normal tissues	tissue	liver	trachea	GPL2986
GDS3442_age_1	GEO	GDS3442	-2.69615776414	MUS MUSCULUS	Embryonic brain development	age	E11.5	E13.5	GPL1261
GDS3113_tissue_3	GEO	GDS3113	1.61614188726	HOMO SAPIENS	Various normal tissues	tissue	brain	Universal Human Reference RNA	GPL2986
GDS3113_tissue_1	GEO	GDS3113	1.14851595045	HOMO SAPIENS	Various normal tissues	tissue	adrenal gland	Universal Human Reference RNA	GPL2986
GDS3113_tissue_16	GEO	GDS3113	-2.71432679749	HOMO SAPIENS	Various normal tissues	tissue	peripheral blood lymphocyte	testis	GPL2986
GDS1265_development.stage_3	GEO	GDS1265	-2.53734270864	MUS MUSCULUS	Oocyte development (MOE430A)	development.stage	primordial follicle	small antral follicle	GPL339
GDS3667_genotype_variation	GEO	GDS3667	-1.88913025184	MUS MUSCULUS	Transgenic model of selective ATF6 activation: heart	genotype_variation	ATF6-MER transgenic	nontransgenic	GPL1261
GDS1490_tissue_9	GEO	GDS1490	1.49013060224	MUS MUSCULUS	Neural tissue profiling	tissue	entorhinal cortex	skeletal muscle	GPL81
GDS181_tissue_26	GEO	GDS181	1.27749749163	HOMO SAPIENS	Large-scale analysis of the human transcriptome (HG-U95A)	tissue	prostate cancer	THY+	GPL91
GDS3142_tissue_16	GEO	GDS3142	1.13332805488	MUS MUSCULUS	Various tissues	tissue	placenta	small intestine	GPL1261
GDS2630_genotype_variation	GEO	GDS2630	-1.00500121984	MUS MUSCULUS	Proapoptotic BH3-only protein Nix deficiency effect on the spleen	genotype_variation	Nix null mutant	wild type	GPL1261
GDS3113_tissue_27	GEO	GDS3113	1.03640003303	HOMO SAPIENS	Various normal tissues	tissue	thymus	Universal Human Reference RNA	GPL2986
GDS3142_tissue_5	GEO	GDS3142	-1.28137416943	MUS MUSCULUS	Various tissues	tissue	diaphragm	ovary	GPL1261
GDS3113_tissue_20	GEO	GDS3113	1.48207424966	HOMO SAPIENS	Various normal tissues	tissue	salivary gland	thymus	GPL2986
GDS2671_time_2	GEO	GDS2671	-1.3129794075	MUS MUSCULUS	Embryonic V6.5 stem cell differentiation in vitro (MG-430A)	time	12 h	14 d	GPL339
GDS2055_individual_1	GEO	GDS2055	-1.88578513748	HOMO SAPIENS	Skeletal muscle types (HG-U133A)	individual	1	7	GPL96
GDS1490_tissue_27	GEO	GDS1490	-4.53243110114	MUS MUSCULUS	Neural tissue profiling	tissue	skeletal muscle	testes	GPL81
E-TABM-1091_29_1	ArrayExpress	E-TABM-1091	1.08516417443	HOMO SAPIENS	Transcriptiion profiling by array of human ratiometric mixes of high quality RNA from different tissues using different labeling protocols to provide a mechanism for assessing process improvement	Factor.Value..MIX.	Human Brain Reference RNA	liver only	A-AFFY-37
GDS3113_tissue_12	GEO	GDS3113	-1.15517876451	HOMO SAPIENS	Various normal tissues	tissue	lung	trachea	GPL2986
GDS2819_individual_1	GEO	GDS2819	-1.08599529245	HOMO SAPIENS	Leukemic white blood cells and various RNA preparation protocols	individual	patient 1	patient 25	GPL570
GDS181_tissue_13	GEO	GDS181	-1.15539915535	HOMO SAPIENS	Large-scale analysis of the human transcriptome (HG-U95A)	tissue	HL60	prostate cancer	GPL91
GDS1490_tissue_18	GEO	GDS1490	-3.25238881519	MUS MUSCULUS	Neural tissue profiling	tissue	medulla oblongata	testes	GPL81
GDS2159_time_2	GEO	GDS2159	1.08530954213	MUS MUSCULUS	Spinal cord injury model: time course	time	0 h	7 d	GPL1261
GDS3142_tissue_4	GEO	GDS3142	1.05633924227	MUS MUSCULUS	Various tissues	tissue	brain	kidney	GPL1261
GDS1695_cell.type_2	GEO	GDS1695	1.91186865278	MUS MUSCULUS	Self-renewing memory B cell	cell.type	memory B cells	plasma B cells	GPL1261
GDS1490_tissue_12	GEO	GDS1490	1.63498417781	MUS MUSCULUS	Neural tissue profiling	tissue	hippocampus CA1	medulla oblongata	GPL81
GDS1956_disease.state_2	GEO	GDS1956	-1.03638091057	HOMO SAPIENS	Various muscle diseases (HG-U133A)	disease.state	amyotophic lateral sclerosis	fascioscapulohumeral muscular dystrophy	GPL96
GDS1695_cell.type_1	GEO	GDS1695	-1.4251291696	MUS MUSCULUS	Self-renewing memory B cell	cell.type	germinal center B cells	memory B cells	GPL1261
GDS1490_tissue_12	GEO	GDS1490	2.01882863845	MUS MUSCULUS	Neural tissue profiling	tissue	hippocampus CA1	olfactory bulbs	GPL81
GDS1490_tissue_21	GEO	GDS1490	-1.34486042709	MUS MUSCULUS	Neural tissue profiling	tissue	olfactory bulbs	white adipose tissue	GPL81
GDS3142_tissue_5	GEO	GDS3142	-1.33520557786	MUS MUSCULUS	Various tissues	tissue	diaphragm	thymus	GPL1261
GDS1490_tissue_13	GEO	GDS1490	-3.09069197726	MUS MUSCULUS	Neural tissue profiling	tissue	hippocampus CA3	testes	GPL81
GDS3113_tissue_13	GEO	GDS3113	-1.64069843926	HOMO SAPIENS	Various normal tissues	tissue	mammary gland	salivary gland	GPL2986
GDS3113_tissue_8	GEO	GDS3113	-1.18816833346	HOMO SAPIENS	Various normal tissues	tissue	fetal thymus	tonsil	GPL2986
GDS1490_tissue_12	GEO	GDS1490	1.12508509651	MUS MUSCULUS	Neural tissue profiling	tissue	hippocampus CA1	superior colliculus	GPL81
GDS3142_tissue_5	GEO	GDS3142	-2.01179628001	MUS MUSCULUS	Various tissues	tissue	diaphragm	placenta	GPL1261
GDS3113_tissue_18	GEO	GDS3113	-1.67236614934	HOMO SAPIENS	Various normal tissues	tissue	prostate	testis	GPL2986
GDS3113_tissue_14	GEO	GDS3113	-1.27801954071	HOMO SAPIENS	Various normal tissues	tissue	ovary	uterus	GPL2986
GDS1490_tissue_27	GEO	GDS1490	-1.08618338461	MUS MUSCULUS	Neural tissue profiling	tissue	skeletal muscle	spleen	GPL81
GDS3113_tissue_16	GEO	GDS3113	-1.67206113755	HOMO SAPIENS	Various normal tissues	tissue	peripheral blood lymphocyte	spinal cord	GPL2986
GDS1406_tissue_1	GEO	GDS1406	2.39543780729	MUS MUSCULUS	Brain regions of various inbred strains	tissue	amygdala	hypothalamus	GPL81
GDS1490_tissue_13	GEO	GDS1490	1.11126696386	MUS MUSCULUS	Neural tissue profiling	tissue	hippocampus CA3	midbrain and diencephalon	GPL81
GDS2158_agent_1	GEO	GDS2158	1.46691752669	MUS MUSCULUS	Emery-Dreifuss muscular dystrophy model: regenerating skeletal muscle	agent	cardiotoxin	untreated	GPL339
GDS181_tissue_25	GEO	GDS181	1.01726302874	HOMO SAPIENS	Large-scale analysis of the human transcriptome (HG-U95A)	tissue	prostate	THY+	GPL91
GDS1490_tissue_12	GEO	GDS1490	1.39464841827	MUS MUSCULUS	Neural tissue profiling	tissue	hippocampus CA1	midbrain and diencephalon	GPL81
GDS1499_genotype_variation	GEO	GDS1499	1.10570712591	HOMO SAPIENS	Hepatocyte nuclear factor 1beta mutant overexpression effect on embryonic kidney cells	genotype_variation	wild type HNF1alpha	wild type HNF1beta	GPL96
GDS3113_tissue_2	GEO	GDS3113	-1.40318281116	HOMO SAPIENS	Various normal tissues	tissue	bone marrow	trachea	GPL2986
GDS3113_tissue_4	GEO	GDS3113	1.13509344402	HOMO SAPIENS	Various normal tissues	tissue	colon	Universal Human Reference RNA	GPL2986
GDS2842_disease.state_1	GEO	GDS2842	1.01589642311	HOMO SAPIENS	Testicular seminoma progression	disease.state	normal	pT1	GPL8300
GDS1490_tissue_4	GEO	GDS1490	-1.17609639242	MUS MUSCULUS	Neural tissue profiling	tissue	brown adipose tissue	hippocampus CA3	GPL81
GDS3113_tissue_3	GEO	GDS3113	1.73129580622	HOMO SAPIENS	Various normal tissues	tissue	brain	fetal thymus	GPL2986
GDS1490_tissue_13	GEO	GDS1490	2.09522364626	MUS MUSCULUS	Neural tissue profiling	tissue	hippocampus CA3	skeletal muscle	GPL81
GDS3142_tissue_9	GEO	GDS3142	-2.40405586265	MUS MUSCULUS	Various tissues	tissue	heart	testis	GPL1261
GDS3113_tissue_7	GEO	GDS3113	-1.01057535706	HOMO SAPIENS	Various normal tissues	tissue	fetal liver	spinal cord	GPL2986
GDS3113_tissue_5	GEO	GDS3113	1.26572033493	HOMO SAPIENS	Various normal tissues	tissue	fetal brain	skeletal muscle	GPL2986
GDS3113_tissue_8	GEO	GDS3113	-1.91329557658	HOMO SAPIENS	Various normal tissues	tissue	fetal thymus	placenta	GPL2986
GDS2055_individual_7	GEO	GDS2055	1.05371942851	HOMO SAPIENS	Skeletal muscle types (HG-U133A)	individual	7	8	GPL96
GDS1490_tissue_16	GEO	GDS1490	-1.32155199187	MUS MUSCULUS	Neural tissue profiling	tissue	kidney	perirhinal cortex	GPL81
GDS3113_tissue_8	GEO	GDS3113	-1.08429748454	HOMO SAPIENS	Various normal tissues	tissue	fetal thymus	skin	GPL2986
GDS1490_tissue_12	GEO	GDS1490	1.92748031091	MUS MUSCULUS	Neural tissue profiling	tissue	hippocampus CA1	pituitary	GPL81
GDS3113_tissue_8	GEO	GDS3113	-2.0219509562	HOMO SAPIENS	Various normal tissues	tissue	fetal thymus	spinal cord	GPL2986
GDS1490_tissue_3	GEO	GDS1490	-2.54614170017	MUS MUSCULUS	Neural tissue profiling	tissue	bed nucleus stria terminalis	hippocampus CA1	GPL81
GDS1490_tissue_17	GEO	GDS1490	-1.06484283086	MUS MUSCULUS	Neural tissue profiling	tissue	liver	retina	GPL81
GDS3142_tissue_7	GEO	GDS3142	1.63627611967	MUS MUSCULUS	Various tissues	tissue	eye	kidney	GPL1261
GDS3113_tissue_10	GEO	GDS3113	-1.66933171178	HOMO SAPIENS	Various normal tissues	tissue	kidney	salivary gland	GPL2986
GDS3113_tissue_11	GEO	GDS3113	-2.60533774077	HOMO SAPIENS	Various normal tissues	tissue	liver	salivary gland	GPL2986
GDS3670_dose_1	GEO	GDS3670	2.20399288478	MUS MUSCULUS	Hypochlorous acid effect on macrophage cell line: dose response	dose	0.14 mM HOCl	2.1 mM HOCl	GPL1261
GDS3113_tissue_8	GEO	GDS3113	-1.93753682049	HOMO SAPIENS	Various normal tissues	tissue	fetal thymus	pancreas	GPL2986
GDS3113_tissue_8	GEO	GDS3113	-1.39185046681	HOMO SAPIENS	Various normal tissues	tissue	fetal thymus	prostate	GPL2986
GDS1490_tissue_5	GEO	GDS1490	-1.06053461146	MUS MUSCULUS	Neural tissue profiling	tissue	cerebellum	perirhinal cortex	GPL81
GDS3142_tissue_14	GEO	GDS3142	-1.76810340921	MUS MUSCULUS	Various tissues	tissue	ovary	testis	GPL1261
GDS1490_tissue_3	GEO	GDS1490	1.08742296244	MUS MUSCULUS	Neural tissue profiling	tissue	bed nucleus stria terminalis	skeletal muscle	GPL81
GDS1067_disease.state_1	GEO	GDS1067	2.76629898496	HOMO SAPIENS	Plasma cell dyscrasias	disease.state	monoclonal gammopathy of undetermined significance	plasma cell leukemia	GPL96
GDS2666_time_7	GEO	GDS2666	-1.46202503186	MUS MUSCULUS	Embryonic R1 stem cell differentiation in vitro (MG-430A)	time	48 h	6 h	GPL339
GDS2671_time_6	GEO	GDS2671	-1.12437382501	MUS MUSCULUS	Embryonic V6.5 stem cell differentiation in vitro (MG-430A)	time	36 h	7 d	GPL339
GDS3142_tissue_6	GEO	GDS3142	-1.4058850943	MUS MUSCULUS	Various tissues	tissue	embryonic stem cells	eye	GPL1261
GDS3113_tissue_6	GEO	GDS3113	1.63865267797	HOMO SAPIENS	Various normal tissues	tissue	fetal kidney	heart	GPL2986
GDS1579_time_1	GEO	GDS1579	-1.58688981018	HOMO SAPIENS	Endotoxin effect on leukocytes: time course (U133 2.0)	time	0 h	6 h	GPL570
GDS3142_tissue_5	GEO	GDS3142	-1.12193102798	MUS MUSCULUS	Various tissues	tissue	diaphragm	fetus	GPL1261
GDS1490_tissue_15	GEO	GDS1490	1.38760592778	MUS MUSCULUS	Neural tissue profiling	tissue	inferior colliculus	kidney	GPL81
GDS1490_tissue_30	GEO	GDS1490	-3.29141541562	MUS MUSCULUS	Neural tissue profiling	tissue	striatum	testes	GPL81
GDS1490_tissue_8	GEO	GDS1490	1.62564430216	MUS MUSCULUS	Neural tissue profiling	tissue	dentate gyrus	skeletal muscle	GPL81
GDS181_tissue_15	GEO	GDS181	1.77672017962	HOMO SAPIENS	Large-scale analysis of the human transcriptome (HG-U95A)	tissue	kidney	THY+	GPL91
GDS1490_tissue_1	GEO	GDS1490	1.22631978997	MUS MUSCULUS	Neural tissue profiling	tissue	adrenal	spleen	GPL81
GDS3113_tissue_2	GEO	GDS3113	-1.30756911787	HOMO SAPIENS	Various normal tissues	tissue	bone marrow	placenta	GPL2986
GDS3113_tissue_24	GEO	GDS3113	1.90679703724	HOMO SAPIENS	Various normal tissues	tissue	spinal cord	Universal Human Reference RNA	GPL2986
GDS709_development.stage_1	GEO	GDS709	-1.15609090028	HOMO SAPIENS	Enterocyte differentiation time course	development.stage	differentiated	proliferating	GPL8300
GDS3113_tissue_11	GEO	GDS3113	-3.03592615525	HOMO SAPIENS	Various normal tissues	tissue	liver	testis	GPL2986
GDS3113_tissue_9	GEO	GDS3113	-1.77426548878	HOMO SAPIENS	Various normal tissues	tissue	heart	uterus	GPL2986
GDS2362_infection_1	GEO	GDS2362	-1.08161660825	HOMO SAPIENS	Presymptomatic and symptomatic malaria: peripheral blood mononuclear cells	infection	acute infection	infection	GPL96
GDS2780_agent_4	GEO	GDS2780	1.27176825543	HOMO SAPIENS	Heavy metals effect on liver cell line	agent	cadmium	nickel	GPL201
GDS1490_tissue_24	GEO	GDS1490	-3.25039585807	MUS MUSCULUS	Neural tissue profiling	tissue	pituitary	testes	GPL81
GDS1673_age_3	GEO	GDS1673	1.44699596516	HOMO SAPIENS	Non-diseased lung tissue	age	between 40 and 49 y	between 50 and 59 y	GPL570
GDS3113_tissue_17	GEO	GDS3113	1.79814165762	HOMO SAPIENS	Various normal tissues	tissue	placenta	Universal Human Reference RNA	GPL2986
GDS1490_tissue_5	GEO	GDS1490	-3.43149674554	MUS MUSCULUS	Neural tissue profiling	tissue	cerebellum	testes	GPL81
GDS3113_tissue_12	GEO	GDS3113	-1.7798976963	HOMO SAPIENS	Various normal tissues	tissue	lung	salivary gland	GPL2986
GDS3113_tissue_13	GEO	GDS3113	-1.02902119381	HOMO SAPIENS	Various normal tissues	tissue	mammary gland	spinal cord	GPL2986
GDS1490_tissue_20	GEO	GDS1490	2.13927913719	MUS MUSCULUS	Neural tissue profiling	tissue	motor cortex	skeletal muscle	GPL81
GDS1490_tissue_1	GEO	GDS1490	1.20387616397	MUS MUSCULUS	Neural tissue profiling	tissue	adrenal	olfactory bulbs	GPL81
GDS3113_tissue_9	GEO	GDS3113	-1.24232758533	HOMO SAPIENS	Various normal tissues	tissue	heart	small intestine	GPL2986
GDS3142_tissue_19	GEO	GDS3142	-2.1710093535	MUS MUSCULUS	Various tissues	tissue	small intestine	testis	GPL1261
GDS2098_time_1	GEO	GDS2098	-1.17884547929	MUS MUSCULUS	Testis development	time	gestation d 11	gestation d 14	GPL1261
GDS3113_tissue_24	GEO	GDS3113	-1.04226565994	HOMO SAPIENS	Various normal tissues	tissue	spinal cord	testis	GPL2986
GDS1490_tissue_17	GEO	GDS1490	-3.87914297041	MUS MUSCULUS	Neural tissue profiling	tissue	liver	testes	GPL81
GDS3142_tissue_6	GEO	GDS3142	-2.05813994458	MUS MUSCULUS	Various tissues	tissue	embryonic stem cells	testis	GPL1261
GDS3113_tissue_8	GEO	GDS3113	-1.68650985572	HOMO SAPIENS	Various normal tissues	tissue	fetal thymus	uterus	GPL2986
GDS1490_tissue_4	GEO	GDS1490	-3.29665763237	MUS MUSCULUS	Neural tissue profiling	tissue	brown adipose tissue	testes	GPL81
GDS3113_tissue_5	GEO	GDS3113	1.08006615924	HOMO SAPIENS	Various normal tissues	tissue	fetal brain	lung	GPL2986
GDS3113_tissue_5	GEO	GDS3113	2.02155229766	HOMO SAPIENS	Various normal tissues	tissue	fetal brain	heart	GPL2986
GDS1490_tissue_26	GEO	GDS1490	-1.37145703731	MUS MUSCULUS	Neural tissue profiling	tissue	retina	white adipose tissue	GPL81
GDS3113_tissue_19	GEO	GDS3113	1.09511030298	HOMO SAPIENS	Various normal tissues	tissue	retina	skeletal muscle	GPL2986
GDS1490_tissue_6	GEO	GDS1490	1.55909310942	MUS MUSCULUS	Neural tissue profiling	tissue	cerebral cortex	skeletal muscle	GPL81
GDS3142_tissue_1	GEO	GDS3142	1.13026478481	MUS MUSCULUS	Various tissues	tissue	adipose tissue	liver	GPL1261
GDS3113_tissue_26	GEO	GDS3113	1.92573174581	HOMO SAPIENS	Various normal tissues	tissue	testis	thyroid	GPL2986
GDS1490_tissue_29	GEO	GDS1490	-3.44624771653	MUS MUSCULUS	Neural tissue profiling	tissue	spleen	testes	GPL81
GDS2282_tissue_2	GEO	GDS2282	1.8788588745	MUS MUSCULUS	Uniparental duplication of chromosome 7 regions effect on various tissues (MG-U74A)	tissue	13.5 dpc placenta	newborn liver	GPL81
GDS3113_tissue_3	GEO	GDS3113	-1.33292080992	HOMO SAPIENS	Various normal tissues	tissue	brain	testis	GPL2986
GDS1490_tissue_9	GEO	GDS1490	-1.27295762268	MUS MUSCULUS	Neural tissue profiling	tissue	entorhinal cortex	hippocampus CA1	GPL81
GDS339_time_4	GEO	GDS339	1.51225399542	RATTUS NORVEGICUS	Spinal cord injury and regeneration time course: at T9 (RG-U34C)	time	14 d	1 d	GPL87
GDS3113_tissue_8	GEO	GDS3113	-1.15457195227	HOMO SAPIENS	Various normal tissues	tissue	fetal thymus	small intestine	GPL2986
GDS3113_tissue_22	GEO	GDS3113	-1.9799191316	HOMO SAPIENS	Various normal tissues	tissue	skin	testis	GPL2986
GDS3142_tissue_15	GEO	GDS3142	-2.44459285683	MUS MUSCULUS	Various tissues	tissue	pituitary gland	testis	GPL1261
GDS3142_tissue_9	GEO	GDS3142	-1.41299859776	MUS MUSCULUS	Various tissues	tissue	heart	seminal vesicle	GPL1261
GDS339_time_5	GEO	GDS339	-1.25883254106	RATTUS NORVEGICUS	Spinal cord injury and regeneration time course: at T9 (RG-U34C)	time	1 d	4 h	GPL87
GDS1490_tissue_2	GEO	GDS1490	1.51230250172	MUS MUSCULUS	Neural tissue profiling	tissue	amygdala	skeletal muscle	GPL81
GDS3113_tissue_25	GEO	GDS3113	1.16826700507	HOMO SAPIENS	Various normal tissues	tissue	spleen	Universal Human Reference RNA	GPL2986
GDS2697_disease.state_1	GEO	GDS2697	1.23253786378	HOMO SAPIENS	Teratozoospermia (HG-U133 2.0 )	disease.state	normal	teratozoospermia	GPL570
GDS3113_tissue_9	GEO	GDS3113	-1.08068539546	HOMO SAPIENS	Various normal tissues	tissue	heart	mammary gland	GPL2986
GDS3113_tissue_18	GEO	GDS3113	1.27669654784	HOMO SAPIENS	Various normal tissues	tissue	prostate	Universal Human Reference RNA	GPL2986
GDS3142_tissue_11	GEO	GDS3142	-1.54489094467	MUS MUSCULUS	Various tissues	tissue	liver	placenta	GPL1261
GDS1059_other_1	GEO	GDS1059	-1.27763733798	HOMO SAPIENS	Acute myeloid leukemia response to chemotherapy	other	complete remission	control	GPL8300
GDS3113_tissue_8	GEO	GDS3113	-2.63362820166	HOMO SAPIENS	Various normal tissues	tissue	fetal thymus	salivary gland	GPL2986
GDS1381_individual_2	GEO	GDS1381	-1.57259873568	HOMO SAPIENS	Carboplatin sensitive and resistant ovarian carcinoma	individual	patient 2	patient 5	GPL8300
GDS2671_time_2	GEO	GDS2671	-1.2701555803	MUS MUSCULUS	Embryonic V6.5 stem cell differentiation in vitro (MG-430A)	time	12 h	7 d	GPL339
E-GEOD-14034_68_1	ArrayExpress	E-GEOD-14034	-1.07763740435	HOMO SAPIENS	Alterations in Gene Expression in Human Mesothelial Cells Correlate with Mineral Pathogenicity	FactorValue..BIOSOURCEPROVIDER.	An SV40 Tag-immortalized, anchorage-dependent human ovarian epithelial cell line (IOSE 398) was a kind gift from Dr. Nelly Auersperg (Canadian Ovarian Tissue Bank, BC).	Human mesothelial LP9/TERT-1 (LP9) cells, an hTERT-immortalized cell line phenotypically and functionally resembling normal human mesothelial cells were obtained from Dr. James Rheinwald (Dana Farber Cancer Research Institute, Boston MA).	A-AFFY-37
GDS3113_tissue_20	GEO	GDS3113	2.51847428269	HOMO SAPIENS	Various normal tissues	tissue	salivary gland	Universal Human Reference RNA	GPL2986
GDS3113_tissue_7	GEO	GDS3113	1.01137559914	HOMO SAPIENS	Various normal tissues	tissue	fetal liver	fetal thymus	GPL2986
GDS1290_time_2	GEO	GDS1290	1.09565790591	HOMO SAPIENS	CD4+ lymphocyte polarization into Th1 and Th2 cells in the presence of TGFbeta: time course (HG-U95A)	time	2 h	48 h	GPL8300
GDS1490_tissue_11	GEO	GDS1490	-3.2314608941	MUS MUSCULUS	Neural tissue profiling	tissue	hippocampal formation	testes	GPL81
GDS3442_age_2	GEO	GDS3442	2.5799929269	MUS MUSCULUS	Embryonic brain development	age	E13.5	E9.5	GPL1261
GDS1490_tissue_13	GEO	GDS1490	2.18373548144	MUS MUSCULUS	Neural tissue profiling	tissue	hippocampus CA3	liver	GPL81
GDS1490_tissue_19	GEO	GDS1490	1.14874912313	MUS MUSCULUS	Neural tissue profiling	tissue	midbrain and diencephalon	skeletal muscle	GPL81
GDS1490_tissue_20	GEO	GDS1490	1.20221990839	MUS MUSCULUS	Neural tissue profiling	tissue	motor cortex	thymus	GPL81
GDS565_tissue_2	GEO	GDS565	-3.04259032574	MUS MUSCULUS	Sex specific transcription in somatic and reproductive tissues	tissue	kidney	testis	GPL339
GDS3113_tissue_5	GEO	GDS3113	1.52530634959	HOMO SAPIENS	Various normal tissues	tissue	fetal brain	ovary	GPL2986
GDS3113_tissue_8	GEO	GDS3113	-1.13848487033	HOMO SAPIENS	Various normal tissues	tissue	fetal thymus	thyroid	GPL2986
GDS1490_tissue_3	GEO	GDS1490	-1.79318090166	MUS MUSCULUS	Neural tissue profiling	tissue	bed nucleus stria terminalis	dentate gyrus	GPL81
GDS3142_tissue_7	GEO	GDS3142	1.0209489741	MUS MUSCULUS	Various tissues	tissue	eye	liver	GPL1261
E-GEOD-14098_38_1	ArrayExpress	E-GEOD-14098	-1.19255362086	HOMO SAPIENS	Gene expression profiles obtained from laser-microdissected human choroid plexus papilloma cells	FactorValue..SEX.	female	not specified	A-AFFY-37
GDS1490_tissue_12	GEO	GDS1490	2.04127226445	MUS MUSCULUS	Neural tissue profiling	tissue	hippocampus CA1	spleen	GPL81
GDS1490_tissue_12	GEO	GDS1490	1.77970476662	MUS MUSCULUS	Neural tissue profiling	tissue	hippocampus CA1	thymus	GPL81
GDS3113_tissue_21	GEO	GDS3113	-1.35387462653	HOMO SAPIENS	Various normal tissues	tissue	skeletal muscle	spinal cord	GPL2986
GDS1490_tissue_3	GEO	GDS1490	-1.42105660366	MUS MUSCULUS	Neural tissue profiling	tissue	bed nucleus stria terminalis	superior colliculus	GPL81
E-TABM-1091_29_1	ArrayExpress	E-TABM-1091	1.95573830998	HOMO SAPIENS	Transcriptiion profiling by array of human ratiometric mixes of high quality RNA from different tissues using different labeling protocols to provide a mechanism for assessing process improvement	Factor.Value..MIX.	Human Brain Reference RNA	skeletal muscle only	A-AFFY-37
GDS1490_tissue_26	GEO	GDS1490	-3.86036726843	MUS MUSCULUS	Neural tissue profiling	tissue	retina	testes	GPL81
GDS3113_tissue_11	GEO	GDS3113	-1.73489617176	HOMO SAPIENS	Various normal tissues	tissue	liver	retina	GPL2986
GDS1490_tissue_15	GEO	GDS1490	1.12206779376	MUS MUSCULUS	Neural tissue profiling	tissue	inferior colliculus	skeletal muscle	GPL81
GDS2203_age_1	GEO	GDS2203	1.41297814689	MUS MUSCULUS	Ovary development	age	gestational day 11	gestational day 14	GPL1261
GDS3113_tissue_15	GEO	GDS3113	1.26946049081	HOMO SAPIENS	Various normal tissues	tissue	pancreas	skeletal muscle	GPL2986
GDS2671_time_3	GEO	GDS2671	1.17492296789	MUS MUSCULUS	Embryonic V6.5 stem cell differentiation in vitro (MG-430A)	time	14 d	36 h	GPL339
GDS1490_tissue_24	GEO	GDS1490	-1.25351209955	MUS MUSCULUS	Neural tissue profiling	tissue	pituitary	white adipose tissue	GPL81
GDS994_age_1	GEO	GDS994	1.06280549721	MUS MUSCULUS	Segmental trisomy Ts1Cje model for Down syndrome	age	P0	P30	GPL81
GDS1490_tissue_3	GEO	GDS1490	-1.02251632081	MUS MUSCULUS	Neural tissue profiling	tissue	bed nucleus stria terminalis	hippocampal formation	GPL81
GDS3113_tissue_11	GEO	GDS3113	-1.11019440944	HOMO SAPIENS	Various normal tissues	tissue	liver	thyroid	GPL2986
GDS1490_tissue_1	GEO	GDS1490	1.30783199202	MUS MUSCULUS	Neural tissue profiling	tissue	adrenal	cerebellum	GPL81
GDS3142_tissue_1	GEO	GDS3142	1.28437884475	MUS MUSCULUS	Various tissues	tissue	adipose tissue	embryonic stem cells	GPL1261
GDS3113_tissue_5	GEO	GDS3113	1.58390684594	HOMO SAPIENS	Various normal tissues	tissue	fetal brain	peripheral blood lymphocyte	GPL2986
GDS1490_tissue_10	GEO	GDS1490	-1.20412063318	MUS MUSCULUS	Neural tissue profiling	tissue	heart	motor cortex	GPL81
GDS1490_tissue_13	GEO	GDS1490	1.80068686707	MUS MUSCULUS	Neural tissue profiling	tissue	hippocampus CA3	periaqueductal gray	GPL81
GDS3113_tissue_14	GEO	GDS3113	-1.52904650548	HOMO SAPIENS	Various normal tissues	tissue	ovary	pancreas	GPL2986
GDS3113_tissue_23	GEO	GDS3113	1.03941803331	HOMO SAPIENS	Various normal tissues	tissue	small intestine	Universal Human Reference RNA	GPL2986
GDS1490_tissue_1	GEO	GDS1490	1.73118922569	MUS MUSCULUS	Neural tissue profiling	tissue	adrenal	bed nucleus stria terminalis	GPL81
GDS1406_tissue_1	GEO	GDS1406	2.48344102909	MUS MUSCULUS	Brain regions of various inbred strains	tissue	amygdala	pituitary gland	GPL81
GDS181_tissue_14	GEO	GDS181	1.09753499733	HOMO SAPIENS	Large-scale analysis of the human transcriptome (HG-U95A)	tissue	HUVEC	THY+	GPL91
GDS1490_tissue_3	GEO	GDS1490	-1.87217348881	MUS MUSCULUS	Neural tissue profiling	tissue	bed nucleus stria terminalis	white adipose tissue	GPL81
GDS3113_tissue_3	GEO	GDS3113	1.32280549122	HOMO SAPIENS	Various normal tissues	tissue	brain	ovary	GPL2986
GDS1490_tissue_7	GEO	GDS1490	1.1392035148	MUS MUSCULUS	Neural tissue profiling	tissue	choroid plexus fourth ventricle	liver	GPL81
GDS2666_time_3	GEO	GDS2666	-1.36072696289	MUS MUSCULUS	Embryonic R1 stem cell differentiation in vitro (MG-430A)	time	14 d	6 h	GPL339
GDS813_development.stage_3	GEO	GDS813	1.10379540328	MUS MUSCULUS	Preimplantation embryo development (MOE430A)	development.stage	8-cell	blastocyst	GPL339
GDS1490_tissue_33	GEO	GDS1490	-1.10646164121	MUS MUSCULUS	Neural tissue profiling	tissue	thymus	white adipose tissue	GPL81
GDS3142_tissue_3	GEO	GDS3142	1.38548669771	MUS MUSCULUS	Various tissues	tissue	bone marrow	kidney	GPL1261
GDS1490_tissue_10	GEO	GDS1490	-1.019710135	MUS MUSCULUS	Neural tissue profiling	tissue	heart	hippocampus CA3	GPL81
GDS2158_time_1	GEO	GDS2158	-1.5593508017	MUS MUSCULUS	Emery-Dreifuss muscular dystrophy model: regenerating skeletal muscle	time	0 d	3 d	GPL339
GDS1490_tissue_21	GEO	GDS1490	-3.43249017838	MUS MUSCULUS	Neural tissue profiling	tissue	olfactory bulbs	testes	GPL81
GDS3113_tissue_8	GEO	GDS3113	-2.00890926987	HOMO SAPIENS	Various normal tissues	tissue	fetal thymus	trachea	GPL2986
GDS1490_tissue_5	GEO	GDS1490	-1.03834478159	MUS MUSCULUS	Neural tissue profiling	tissue	cerebellum	motor cortex	GPL81
GDS1748_development.stage_1	GEO	GDS1748	-1.87844334665	MUS MUSCULUS	Homeobox Lim1 mutant nephron-deficient kidneys	development.stage	E14.5	E18.5	GPL1261
GDS3113_tissue_14	GEO	GDS3113	-1.60041895487	HOMO SAPIENS	Various normal tissues	tissue	ovary	trachea	GPL2986
GDS1490_tissue_5	GEO	GDS1490	-2.1227844665	MUS MUSCULUS	Neural tissue profiling	tissue	cerebellum	hippocampus CA1	GPL81
GDS3113_tissue_8	GEO	GDS3113	-1.76318663265	HOMO SAPIENS	Various normal tissues	tissue	fetal thymus	retina	GPL2986
GDS3113_tissue_29	GEO	GDS3113	1.07301441449	HOMO SAPIENS	Various normal tissues	tissue	tonsil	Universal Human Reference RNA	GPL2986
GDS3113_tissue_1	GEO	GDS3113	-1.36995833224	HOMO SAPIENS	Various normal tissues	tissue	adrenal gland	salivary gland	GPL2986
GDS1490_tissue_12	GEO	GDS1490	1.9067114028	MUS MUSCULUS	Neural tissue profiling	tissue	hippocampus CA1	hypothalamus	GPL81
GDS812_development.stage_2	GEO	GDS812	3.00948013301	MUS MUSCULUS	Preimplantation embryo development (MG-U74A)	development.stage	2-cell	blastocyst	GPL81
GDS3142_tissue_9	GEO	GDS3142	1.03420297751	MUS MUSCULUS	Various tissues	tissue	heart	kidney	GPL1261
GDS1490_tissue_8	GEO	GDS1490	1.1745195124	MUS MUSCULUS	Neural tissue profiling	tissue	dentate gyrus	pituitary	GPL81
GDS1490_tissue_8	GEO	GDS1490	1.6308410484	MUS MUSCULUS	Neural tissue profiling	tissue	dentate gyrus	kidney	GPL81
GDS994_age_1	GEO	GDS994	1.04556987987	MUS MUSCULUS	Segmental trisomy Ts1Cje model for Down syndrome	age	P0	P15	GPL81
GDS3113_tissue_2	GEO	GDS3113	-1.32807020588	HOMO SAPIENS	Various normal tissues	tissue	bone marrow	fetal brain	GPL2986
GDS2957_cell.type_2	GEO	GDS2957	-1.48187866269	MUS MUSCULUS	Resting and activated natural killer cells	cell.type	resting bulk splenocytes	resting NK cells	GPL1261
GDS3113_tissue_16	GEO	GDS3113	-1.56340575793	HOMO SAPIENS	Various normal tissues	tissue	peripheral blood lymphocyte	placenta	GPL2986
GDS3113_tissue_7	GEO	GDS3113	1.0991312322	HOMO SAPIENS	Various normal tissues	tissue	fetal liver	heart	GPL2986
GDS1490_tissue_2	GEO	GDS1490	1.50965031207	MUS MUSCULUS	Neural tissue profiling	tissue	amygdala	bed nucleus stria terminalis	GPL81
GDS1490_tissue_20	GEO	GDS1490	1.46721530448	MUS MUSCULUS	Neural tissue profiling	tissue	motor cortex	retina	GPL81
GDS890_development.stage_1	GEO	GDS890	2.35836069139	MUS MUSCULUS	Schwann cell development: neural crest stem cells to mature Schwann cells	development.stage	mature Schwann cell	neural crest stem cells	GPL81
GDS1511_development.stage_1	GEO	GDS1511	2.02642373917	MUS MUSCULUS	Transcription factor RUNX1 knockout	development.stage	E12	E8.5	GPL1261
GDS181_tissue_14	GEO	GDS181	1.09753499733	HOMO SAPIENS	Large-scale analysis of the human transcriptome (HG-U95A)	tissue	HUVEC	THY+	GPL91
GDS1490_tissue_10	GEO	GDS1490	-3.59727259713	MUS MUSCULUS	Neural tissue profiling	tissue	heart	testes	GPL81
GDS2819_disease.state_5	GEO	GDS2819	1.14098557861	HOMO SAPIENS	Leukemic white blood cells and various RNA preparation protocols	disease.state	AML with t 11q23, MLL	Pro-B-ALL with t 11q23, MLL	GPL570
GDS3113_tissue_14	GEO	GDS3113	-2.65572630114	HOMO SAPIENS	Various normal tissues	tissue	ovary	testis	GPL2986
GDS3113_tissue_19	GEO	GDS3113	-1.30102998349	HOMO SAPIENS	Various normal tissues	tissue	retina	testis	GPL2986
GDS1490_tissue_14	GEO	GDS1490	-3.29985174166	MUS MUSCULUS	Neural tissue profiling	tissue	hypothalamus	testes	GPL81
GDS3142_tissue_20	GEO	GDS3142	-2.14257531069	MUS MUSCULUS	Various tissues	tissue	spleen	testis	GPL1261
GDS3113_tissue_6	GEO	GDS3113	1.14240672991	HOMO SAPIENS	Various normal tissues	tissue	fetal kidney	ovary	GPL2986
GDS1490_tissue_13	GEO	GDS1490	1.62332994839	MUS MUSCULUS	Neural tissue profiling	tissue	hippocampus CA3	hypothalamus	GPL81
GDS3113_tissue_11	GEO	GDS3113	-1.15987787256	HOMO SAPIENS	Various normal tissues	tissue	liver	tonsil	GPL2986
GDS3142_tissue_6	GEO	GDS3142	-1.35968400322	MUS MUSCULUS	Various tissues	tissue	embryonic stem cells	seminal vesicle	GPL1261
GDS1490_tissue_13	GEO	GDS1490	1.34333851622	MUS MUSCULUS	Neural tissue profiling	tissue	hippocampus CA3	pons	GPL81
GDS3113_tissue_1	GEO	GDS3113	1.23537940853	HOMO SAPIENS	Various normal tissues	tissue	adrenal gland	liver	GPL2986
GDS3113_tissue_3	GEO	GDS3113	1.06321947655	HOMO SAPIENS	Various normal tissues	tissue	brain	skeletal muscle	GPL2986
GDS1490_tissue_31	GEO	GDS1490	-3.1561107165	MUS MUSCULUS	Neural tissue profiling	tissue	superior colliculus	testes	GPL81
GDS1490_tissue_3	GEO	GDS1490	-1.54994578103	MUS MUSCULUS	Neural tissue profiling	tissue	bed nucleus stria terminalis	inferior colliculus	GPL81
GDS1490_tissue_5	GEO	GDS1490	-1.44881625514	MUS MUSCULUS	Neural tissue profiling	tissue	cerebellum	white adipose tissue	GPL81
GDS2819_disease.state_2	GEO	GDS2819	1.16362122517	HOMO SAPIENS	Leukemic white blood cells and various RNA preparation protocols	disease.state	ALL with t 1, 19	Pro-B-ALL with t 11q23, MLL	GPL570
GDS1490_tissue_5	GEO	GDS1490	1.10093435561	MUS MUSCULUS	Neural tissue profiling	tissue	cerebellum	skeletal muscle	GPL81
GDS1490_tissue_7	GEO	GDS1490	-1.04453196664	MUS MUSCULUS	Neural tissue profiling	tissue	choroid plexus fourth ventricle	hippocampus CA3	GPL81
GDS1490_tissue_25	GEO	GDS1490	-3.12618592492	MUS MUSCULUS	Neural tissue profiling	tissue	pons	testes	GPL81
GDS2819_individual_1	GEO	GDS2819	-1.47885536658	HOMO SAPIENS	Leukemic white blood cells and various RNA preparation protocols	individual	patient 1	patient 17	GPL570
GDS1490_tissue_15	GEO	GDS1490	1.04507634532	MUS MUSCULUS	Neural tissue profiling	tissue	inferior colliculus	spleen	GPL81
GDS2098_time_1	GEO	GDS2098	-1.00119633523	MUS MUSCULUS	Testis development	time	gestation d 11	gestation d 18	GPL1261
GDS3142_tissue_7	GEO	GDS3142	1.09997236758	MUS MUSCULUS	Various tissues	tissue	eye	small intestine	GPL1261
GDS3142_tissue_1	GEO	GDS3142	-1.45230745848	MUS MUSCULUS	Various tissues	tissue	adipose tissue	testis	GPL1261
GDS1490_tissue_8	GEO	GDS1490	1.1537506043	MUS MUSCULUS	Neural tissue profiling	tissue	dentate gyrus	hypothalamus	GPL81
GDS3113_tissue_11	GEO	GDS3113	-1.12628149138	HOMO SAPIENS	Various normal tissues	tissue	liver	small intestine	GPL2986
GDS2819_individual_1	GEO	GDS2819	-1.16362122517	HOMO SAPIENS	Leukemic white blood cells and various RNA preparation protocols	individual	patient 1	patient 5	GPL570
GDS1490_tissue_12	GEO	GDS1490	2.38380184691	MUS MUSCULUS	Neural tissue profiling	tissue	hippocampus CA1	kidney	GPL81
GDS3142_tissue_15	GEO	GDS3142	-1.40691155821	MUS MUSCULUS	Various tissues	tissue	pituitary gland	placenta	GPL1261
GDS2736_disease.state_2	GEO	GDS2736	1.4473436366	HOMO SAPIENS	Malignant fibrous histiocytoma and various soft tissue sarcomas	disease.state	fibrosarcoma	myxoid liposarcoma	GPL96
GDS1490_tissue_32	GEO	GDS1490	3.59537187234	MUS MUSCULUS	Neural tissue profiling	tissue	testes	thymus	GPL81
GDS3142_tissue_10	GEO	GDS3142	-1.26251880804	MUS MUSCULUS	Various tissues	tissue	kidney	lung	GPL1261
GDS1490_tissue_3	GEO	GDS1490	-1.48389184513	MUS MUSCULUS	Neural tissue profiling	tissue	bed nucleus stria terminalis	perirhinal cortex	GPL81
GDS3113_tissue_13	GEO	GDS3113	-1.01597950748	HOMO SAPIENS	Various normal tissues	tissue	mammary gland	trachea	GPL2986
GDS1490_tissue_12	GEO	GDS1490	1.62671997063	MUS MUSCULUS	Neural tissue profiling	tissue	hippocampus CA1	pons	GPL81
GDS1490_tissue_9	GEO	GDS1490	1.19415931317	MUS MUSCULUS	Neural tissue profiling	tissue	entorhinal cortex	liver	GPL81
GDS3113_tissue_1	GEO	GDS3113	1.26366986942	HOMO SAPIENS	Various normal tissues	tissue	adrenal gland	fetal thymus	GPL2986
GDS1406_tissue_3	GEO	GDS1406	1.9745525962	MUS MUSCULUS	Brain regions of various inbred strains	tissue	cingulate cortex	hypothalamus	GPL81
GDS2362_disease.state_1	GEO	GDS2362	1.08161660825	HOMO SAPIENS	Presymptomatic and symptomatic malaria: peripheral blood mononuclear cells	disease.state	presymptomatic, experimentally acquired	symptomatic, naturally acquired	GPL96
GDS1490_tissue_13	GEO	GDS1490	1.6440988565	MUS MUSCULUS	Neural tissue profiling	tissue	hippocampus CA3	pituitary	GPL81
GDS1490_tissue_13	GEO	GDS1490	1.73544718404	MUS MUSCULUS	Neural tissue profiling	tissue	hippocampus CA3	olfactory bulbs	GPL81
GDS3113_tissue_21	GEO	GDS3113	-1.01843352605	HOMO SAPIENS	Various normal tissues	tissue	skeletal muscle	uterus	GPL2986
GDS1490_tissue_7	GEO	GDS1490	1.08101590554	MUS MUSCULUS	Neural tissue profiling	tissue	choroid plexus fourth ventricle	retina	GPL81
GDS812_development.stage_1	GEO	GDS812	-1.41130976509	MUS MUSCULUS	Preimplantation embryo development (MG-U74A)	development.stage	1-cell	2-cell	GPL81
GDS1209_disease.state_1	GEO	GDS1209	1.15034507634	HOMO SAPIENS	Sarcoma and hypoxia	disease.state	normal	sarcoma	GPL96
GDS3113_tissue_16	GEO	GDS3113	-1.413296814	HOMO SAPIENS	Various normal tissues	tissue	peripheral blood lymphocyte	retina	GPL2986
GDS3113_tissue_9	GEO	GDS3113	-1.23930958505	HOMO SAPIENS	Various normal tissues	tissue	heart	thymus	GPL2986
GDS3113_tissue_26	GEO	GDS3113	1.37770676043	HOMO SAPIENS	Various normal tissues	tissue	testis	uterus	GPL2986
GDS1490_tissue_13	GEO	GDS1490	1.3516027234	MUS MUSCULUS	Neural tissue profiling	tissue	hippocampus CA3	medulla oblongata	GPL81
GDS1490_tissue_12	GEO	GDS1490	1.27759275229	MUS MUSCULUS	Neural tissue profiling	tissue	hippocampus CA1	spinal cord	GPL81
GDS3113_tissue_25	GEO	GDS3113	-1.78079569211	HOMO SAPIENS	Various normal tissues	tissue	spleen	testis	GPL2986
GDS1634_protocol_1	GEO	GDS1634	1.49862309855	MUS MUSCULUS	Nodose and dorsal root ganglia comparison (MG-U74A)	protocol	laser capture microdissected neurons	whole ganglia	GPL81
GDS3113_tissue_26	GEO	GDS3113	1.91266266415	HOMO SAPIENS	Various normal tissues	tissue	testis	thymus	GPL2986
GDS3142_tissue_10	GEO	GDS3142	-1.00902561618	MUS MUSCULUS	Various tissues	tissue	kidney	muscle	GPL1261
GDS1490_tissue_13	GEO	GDS1490	2.1004203925	MUS MUSCULUS	Neural tissue profiling	tissue	hippocampus CA3	kidney	GPL81
GDS2098_time_1	GEO	GDS2098	-1.4733801228	MUS MUSCULUS	Testis development	time	gestation d 11	gestation d 16	GPL1261
GDS3113_tissue_9	GEO	GDS3113	-2.00105120964	HOMO SAPIENS	Various normal tissues	tissue	heart	placenta	GPL2986
GDS3142_tissue_15	GEO	GDS3142	-1.45353559194	MUS MUSCULUS	Various tissues	tissue	pituitary gland	seminal vesicle	GPL1261
GDS3142_tissue_7	GEO	GDS3142	-1.85039491146	MUS MUSCULUS	Various tissues	tissue	eye	testis	GPL1261
GDS813_development.stage_2	GEO	GDS813	1.72994378616	MUS MUSCULUS	Preimplantation embryo development (MOE430A)	development.stage	2-cell	8-cell	GPL339
GDS3113_tissue_9	GEO	GDS3113	-1.05205212293	HOMO SAPIENS	Various normal tissues	tissue	heart	kidney	GPL2986
GDS3113_tissue_23	GEO	GDS3113	-1.90964466387	HOMO SAPIENS	Various normal tissues	tissue	small intestine	testis	GPL2986
GDS1490_tissue_1	GEO	GDS1490	1.65216446137	MUS MUSCULUS	Neural tissue profiling	tissue	adrenal	liver	GPL81
GDS565_tissue_3	GEO	GDS565	-3.01345139657	MUS MUSCULUS	Sex specific transcription in somatic and reproductive tissues	tissue	liver	testis	GPL339
GDS3113_tissue_2	GEO	GDS3113	-1.080783397	HOMO SAPIENS	Various normal tissues	tissue	bone marrow	uterus	GPL2986
GDS3113_tissue_6	GEO	GDS3113	1.52260658402	HOMO SAPIENS	Various normal tissues	tissue	fetal kidney	liver	GPL2986
GDS3142_tissue_13	GEO	GDS3142	-2.75350430823	MUS MUSCULUS	Various tissues	tissue	muscle	testis	GPL1261
GDS1265_development.stage_2	GEO	GDS1265	1.97293292348	MUS MUSCULUS	Oocyte development (MOE430A)	development.stage	primary follicle	primordial follicle	GPL339
GDS2819_disease.state_4	GEO	GDS2819	1.02384818681	HOMO SAPIENS	Leukemic white blood cells and various RNA preparation protocols	disease.state	AML with normal karyotype and other abnormalities	Pro-B-ALL with t 11q23, MLL	GPL570
GDS1406_tissue_3	GEO	GDS1406	2.06255581801	MUS MUSCULUS	Brain regions of various inbred strains	tissue	cingulate cortex	pituitary gland	GPL81
GDS3113_tissue_6	GEO	GDS3113	1.20100722625	HOMO SAPIENS	Various normal tissues	tissue	fetal kidney	peripheral blood lymphocyte	GPL2986
GDS1490_tissue_27	GEO	GDS1490	-1.37414191545	MUS MUSCULUS	Neural tissue profiling	tissue	skeletal muscle	spinal cord	GPL81
GDS1490_tissue_3	GEO	GDS1490	-1.14386759518	MUS MUSCULUS	Neural tissue profiling	tissue	bed nucleus stria terminalis	retina	GPL81
GDS1490_tissue_2	GEO	GDS1490	1.43062554775	MUS MUSCULUS	Neural tissue profiling	tissue	amygdala	liver	GPL81
GDS3113_tissue_9	GEO	GDS3113	-1.37117655709	HOMO SAPIENS	Various normal tissues	tissue	heart	spleen	GPL2986
GDS1490_tissue_3	GEO	GDS1490	-1.21822827912	MUS MUSCULUS	Neural tissue profiling	tissue	bed nucleus stria terminalis	choroid plexus fourth ventricle	GPL81
GDS3142_tissue_2	GEO	GDS3142	1.21844934228	MUS MUSCULUS	Various tissues	tissue	adrenal gland	kidney	GPL1261
GDS709_time_1	GEO	GDS709	-1.15609090028	HOMO SAPIENS	Enterocyte differentiation time course	time	15 d	2 d	GPL8300
GDS1490_tissue_19	GEO	GDS1490	-3.38368197801	MUS MUSCULUS	Neural tissue profiling	tissue	midbrain and diencephalon	testes	GPL81
GDS3142_tissue_4	GEO	GDS3142	1.00095774645	MUS MUSCULUS	Various tissues	tissue	brain	diaphragm	GPL1261
GDS1490_tissue_15	GEO	GDS1490	-1.01721134343	MUS MUSCULUS	Neural tissue profiling	tissue	inferior colliculus	motor cortex	GPL81
GDS1902_agent_2	GEO	GDS1902	-1.7087277246	HOMO SAPIENS	Cyanobacterial metabolite apratoxin A cytotoxic effect on colon adenocarcinoma cells: time course and dose response	agent	ethanol control	UV	GPL96
GDS1490_tissue_12	GEO	GDS1490	1.74909999681	MUS MUSCULUS	Neural tissue profiling	tissue	hippocampus CA1	striatum	GPL81
GDS1406_tissue_1	GEO	GDS1406	2.6764381847	MUS MUSCULUS	Brain regions of various inbred strains	tissue	amygdala	bed nucleus of the stria terminalis	GPL81
GDS3113_tissue_14	GEO	GDS3113	-1.6134606412	HOMO SAPIENS	Various normal tissues	tissue	ovary	spinal cord	GPL2986
GDS3113_tissue_16	GEO	GDS3113	-1.65901945122	HOMO SAPIENS	Various normal tissues	tissue	peripheral blood lymphocyte	trachea	GPL2986
GDS3113_tissue_9	GEO	GDS3113	-2.02529245355	HOMO SAPIENS	Various normal tissues	tissue	heart	pancreas	GPL2986
GDS1406_tissue_3	GEO	GDS1406	2.22175673658	MUS MUSCULUS	Brain regions of various inbred strains	tissue	cingulate cortex	periaqueductal grey	GPL81
GDS1265_age_2	GEO	GDS1265	2.53734270864	MUS MUSCULUS	Oocyte development (MOE430A)	age	17 d	2 d	GPL339
GDS1490_tissue_3	GEO	GDS1490	-3.44500813871	MUS MUSCULUS	Neural tissue profiling	tissue	bed nucleus stria terminalis	testes	GPL81
GDS3113_tissue_20	GEO	GDS3113	1.54933071711	HOMO SAPIENS	Various normal tissues	tissue	salivary gland	skin	GPL2986
GDS1490_tissue_22	GEO	GDS1490	-3.23718727002	MUS MUSCULUS	Neural tissue profiling	tissue	periaqueductal gray	testes	GPL81
GDS3142_tissue_13	GEO	GDS3142	-1.71582300961	MUS MUSCULUS	Various tissues	tissue	muscle	placenta	GPL1261
GDS3142_tissue_18	GEO	GDS3142	1.17995208861	MUS MUSCULUS	Various tissues	tissue	seminal vesicle	small intestine	GPL1261
GDS521_tissue_1	GEO	GDS521	-1.61252088028	MUS MUSCULUS	Intestinal tract gene expression (MG-U74A)	tissue	colon	duodenum	GPL81
GDS1490_tissue_15	GEO	GDS1490	-3.41036330738	MUS MUSCULUS	Neural tissue profiling	tissue	inferior colliculus	testes	GPL81
GDS3113_tissue_19	GEO	GDS3113	1.64803271369	HOMO SAPIENS	Various normal tissues	tissue	retina	Universal Human Reference RNA	GPL2986
GDS1673_age_1	GEO	GDS1673	1.21767104663	HOMO SAPIENS	Non-diseased lung tissue	age	between 20 and 29 y	between 50 and 59 y	GPL570
GDS1902_agent_1	GEO	GDS1902	-1.50658853327	HOMO SAPIENS	Cyanobacterial metabolite apratoxin A cytotoxic effect on colon adenocarcinoma cells: time course and dose response	agent	apratoxin A	UV	GPL96
GDS3113_tissue_26	GEO	GDS3113	1.05530734627	HOMO SAPIENS	Various normal tissues	tissue	testis	trachea	GPL2986
GDS2019_age_1	GEO	GDS2019	1.0198025052	MUS MUSCULUS	Age effect on livers of long-lived Snell dwarf mutants	age	22 m	6 m	GPL81
GDS3113_tissue_21	GEO	GDS3113	-1.3408329402	HOMO SAPIENS	Various normal tissues	tissue	skeletal muscle	trachea	GPL2986
GDS3113_tissue_3	GEO	GDS3113	1.38140598757	HOMO SAPIENS	Various normal tissues	tissue	brain	peripheral blood lymphocyte	GPL2986
GDS1490_tissue_1	GEO	GDS1490	1.56884937244	MUS MUSCULUS	Neural tissue profiling	tissue	adrenal	kidney	GPL81
E-GEOD-14034_69_1	ArrayExpress	E-GEOD-14034	-1.07763740435	HOMO SAPIENS	Alterations in Gene Expression in Human Mesothelial Cells Correlate with Mineral Pathogenicity	FactorValue..CELL.LINE.	IOSE 398	LP9/TERT-1	A-AFFY-37
GDS2055_individual_1	GEO	GDS2055	-1.06387368372	HOMO SAPIENS	Skeletal muscle types (HG-U133A)	individual	1	9	GPL96
GDS1490_tissue_17	GEO	GDS1490	-1.40486708081	MUS MUSCULUS	Neural tissue profiling	tissue	liver	perirhinal cortex	GPL81
GDS3113_tissue_9	GEO	GDS3113	-2.09666490294	HOMO SAPIENS	Various normal tissues	tissue	heart	trachea	GPL2986
GDS1630_cell.line_1	GEO	GDS1630	-1.28366665325	HOMO SAPIENS	Immortalized endothelial cell line response to atorvastatin	cell.line	immortalized	primary	GPL96
GDS1490_tissue_14	GEO	GDS1490	-1.23274319144	MUS MUSCULUS	Neural tissue profiling	tissue	hypothalamus	white adipose tissue	GPL81
GDS3113_tissue_11	GEO	GDS3113	-1.25513046314	HOMO SAPIENS	Various normal tissues	tissue	liver	spleen	GPL2986
GDS3113_tissue_12	GEO	GDS3113	-1.05956507122	HOMO SAPIENS	Various normal tissues	tissue	lung	placenta	GPL2986
GDS1490_tissue_22	GEO	GDS1490	-1.41010011012	MUS MUSCULUS	Neural tissue profiling	tissue	periaqueductal gray	white adipose tissue	GPL81
GDS3142_tissue_11	GEO	GDS3142	-1.17376745856	MUS MUSCULUS	Various tissues	tissue	liver	lung	GPL1261
GDS1490_tissue_27	GEO	GDS1490	-2.04352087002	MUS MUSCULUS	Neural tissue profiling	tissue	skeletal muscle	white adipose tissue	GPL81
GDS874_time_5	GEO	GDS874	3.0528815042	RATTUS NORVEGICUS	Spinal cord injury and regeneration time course: above T9 (RG-U34C)	time	28 d	4 h	GPL87
GDS1059_other_2	GEO	GDS1059	1.46623792274	HOMO SAPIENS	Acute myeloid leukemia response to chemotherapy	other	control	relapse	GPL8300
GDS3113_tissue_14	GEO	GDS3113	-2.22513788665	HOMO SAPIENS	Various normal tissues	tissue	ovary	salivary gland	GPL2986
GDS1579_agent_1	GEO	GDS1579	-1.45395384242	HOMO SAPIENS	Endotoxin effect on leukocytes: time course (U133 2.0)	agent	control	endotoxin	GPL570
GDS1067_disease.state_1	GEO	GDS1067	1.59422824641	HOMO SAPIENS	Plasma cell dyscrasias	disease.state	monoclonal gammopathy of undetermined significance	multiple myeloma	GPL96
GDS3113_tissue_9	GEO	GDS3113	-2.10970658926	HOMO SAPIENS	Various normal tissues	tissue	heart	spinal cord	GPL2986
GDS2954_time_2	GEO	GDS2954	-1.1900696028	HOMO SAPIENS	Mycobacterium tuberculosis-derived lipopeptide effect on monocytes and dendritic cells: time course	time	12 h	3 h	GPL96
GDS1375_disease.state_1	GEO	GDS1375	-1.01540768857	HOMO SAPIENS	Cutaneous malignant melanoma	disease.state	benign nevi	malignant melanoma	GPL96
GDS1265_development.stage_1	GEO	GDS1265	2.62336469905	MUS MUSCULUS	Oocyte development (MOE430A)	development.stage	large antral follicle	primordial follicle	GPL339
GDS1490_tissue_12	GEO	GDS1490	-3.10128029887	MUS MUSCULUS	Neural tissue profiling	tissue	hippocampus CA1	testes	GPL81
GDS3142_tissue_6	GEO	GDS3142	-1.35845895054	MUS MUSCULUS	Various tissues	tissue	embryonic stem cells	placenta	GPL1261
E-TABM-1091_29_1	ArrayExpress	E-TABM-1091	1.64659354246	HOMO SAPIENS	Transcriptiion profiling by array of human ratiometric mixes of high quality RNA from different tissues using different labeling protocols to provide a mechanism for assessing process improvement	Factor.Value..MIX.	Human Brain Reference RNA	Universal Human Reference RNA	A-AFFY-37
GDS3113_tissue_4	GEO	GDS3113	-1.38338083867	HOMO SAPIENS	Various normal tissues	tissue	colon	salivary gland	GPL2986
GDS1490_tissue_20	GEO	GDS1490	-2.39315196395	MUS MUSCULUS	Neural tissue profiling	tissue	motor cortex	testes	GPL81
GDS2055_individual_2	GEO	GDS2055	-1.23124733749	HOMO SAPIENS	Skeletal muscle types (HG-U133A)	individual	2	6	GPL96
GDS2813_tissue_1	GEO	GDS2813	-1.8449079593	MUS MUSCULUS	Brown and white adipose tissues	tissue	brown adipose	white adipose	GPL1261
GDS3142_tissue_5	GEO	GDS3142	-1.6406727939	MUS MUSCULUS	Various tissues	tissue	diaphragm	lung	GPL1261
GDS1805_tissue_1	GEO	GDS1805	-2.07475715391	MUS MUSCULUS	Lactating mammary gland response to diets with varying amounts of fat: time course	tissue	liver	mammary gland	GPL81
GDS1406_tissue_1	GEO	GDS1406	2.41696563387	MUS MUSCULUS	Brain regions of various inbred strains	tissue	amygdala	hippocampus	GPL81
GDS1490_tissue_10	GEO	GDS1490	1.16402534644	MUS MUSCULUS	Neural tissue profiling	tissue	heart	liver	GPL81
GDS3142_tissue_3	GEO	GDS3142	1.23963010166	MUS MUSCULUS	Various tissues	tissue	bone marrow	diaphragm	GPL1261
GDS1490_tissue_3	GEO	GDS1490	-1.1514932819	MUS MUSCULUS	Neural tissue profiling	tissue	bed nucleus stria terminalis	midbrain and diencephalon	GPL81
GDS890_age_5	GEO	GDS890	1.63586295735	MUS MUSCULUS	Schwann cell development: neural crest stem cells to mature Schwann cells	age	E18	E9.5	GPL81
GDS181_tissue_13	GEO	GDS181	-1.0276612189	HOMO SAPIENS	Large-scale analysis of the human transcriptome (HG-U95A)	tissue	HL60	ovary-pool	GPL91
GDS3113_tissue_9	GEO	GDS3113	-1.47960609987	HOMO SAPIENS	Various normal tissues	tissue	heart	prostate	GPL2986
GDS3113_tissue_3	GEO	GDS3113	1.81905143928	HOMO SAPIENS	Various normal tissues	tissue	brain	heart	GPL2986
GDS2159_time_1	GEO	GDS2159	-1.16994663818	MUS MUSCULUS	Spinal cord injury model: time course	time	0.5 h	0 h	GPL1261
GDS181_tissue_26	GEO	GDS181	1.27749749163	HOMO SAPIENS	Large-scale analysis of the human transcriptome (HG-U95A)	tissue	prostate cancer	THY+	GPL91
GDS3113_tissue_14	GEO	GDS3113	-1.35469631765	HOMO SAPIENS	Various normal tissues	tissue	ovary	retina	GPL2986
GDS181_tissue_13	GEO	GDS181	-1.65462184335	HOMO SAPIENS	Large-scale analysis of the human transcriptome (HG-U95A)	tissue	HL60	kidney	GPL91
GDS3113_tissue_5	GEO	GDS3113	-1.13041995154	HOMO SAPIENS	Various normal tissues	tissue	fetal brain	testis	GPL2986
GDS3142_tissue_12	GEO	GDS3142	1.03578807209	MUS MUSCULUS	Various tissues	tissue	lung	pituitary gland	GPL1261
GDS3113_tissue_1	GEO	GDS3113	1.35142550248	HOMO SAPIENS	Various normal tissues	tissue	adrenal gland	heart	GPL2986
GDS3142_tissue_13	GEO	GDS3142	-1.03923230745	MUS MUSCULUS	Various tissues	tissue	muscle	thymus	GPL1261
GDS3113_tissue_2	GEO	GDS3113	-1.15746017394	HOMO SAPIENS	Various normal tissues	tissue	bone marrow	retina	GPL2986
GDS890_development.stage_2	GEO	GDS890	-1.40288053438	MUS MUSCULUS	Schwann cell development: neural crest stem cells to mature Schwann cells	development.stage	neural crest stem cells	Schwann cell percursors	GPL81
GDS3113_tissue_4	GEO	GDS3113	1.33800299604	HOMO SAPIENS	Various normal tissues	tissue	colon	heart	GPL2986
GDS1490_tissue_12	GEO	GDS1490	2.08406832148	MUS MUSCULUS	Neural tissue profiling	tissue	hippocampus CA1	periaqueductal gray	GPL81
GDS3142_tissue_5	GEO	GDS3142	-2.05842031375	MUS MUSCULUS	Various tissues	tissue	diaphragm	seminal vesicle	GPL1261
GDS3113_tissue_11	GEO	GDS3113	-1.36356000591	HOMO SAPIENS	Various normal tissues	tissue	liver	prostate	GPL2986
GDS1490_tissue_29	GEO	GDS1490	-1.36730405309	MUS MUSCULUS	Neural tissue profiling	tissue	spleen	white adipose tissue	GPL81
GDS3113_tissue_6	GEO	GDS3113	-1.51331957123	HOMO SAPIENS	Various normal tissues	tissue	fetal kidney	testis	GPL2986
GDS3113_tissue_20	GEO	GDS3113	1.35020727762	HOMO SAPIENS	Various normal tissues	tissue	salivary gland	spleen	GPL2986
GDS2304_protocol_2	GEO	GDS2304	-1.74426728234	MUS MUSCULUS	Akt1 serine-threonine protein kinase activation effect on the heart (MG-430A)	protocol	2 wk induction, 2 d repression	6 wk induction	GPL339
GDS2954_time_1	GEO	GDS2954	-1.41000228307	HOMO SAPIENS	Mycobacterium tuberculosis-derived lipopeptide effect on monocytes and dendritic cells: time course	time	0 h	3 h	GPL96
GDS3113_tissue_4	GEO	GDS3113	1.22195690209	HOMO SAPIENS	Various normal tissues	tissue	colon	liver	GPL2986
GDS3113_tissue_9	GEO	GDS3113	-3.1519722492	HOMO SAPIENS	Various normal tissues	tissue	heart	testis	GPL2986
GDS1490_tissue_9	GEO	GDS1490	1.11084422424	MUS MUSCULUS	Neural tissue profiling	tissue	entorhinal cortex	kidney	GPL81
GDS3113_tissue_9	GEO	GDS3113	-1.17205311761	HOMO SAPIENS	Various normal tissues	tissue	heart	skin	GPL2986
GDS3142_tissue_11	GEO	GDS3142	-2.58257224329	MUS MUSCULUS	Various tissues	tissue	liver	testis	GPL1261
GDS1490_tissue_2	GEO	GDS1490	-3.02012859942	MUS MUSCULUS	Neural tissue profiling	tissue	amygdala	testes	GPL81
GDS3113_tissue_2	GEO	GDS3113	-1.12556934751	HOMO SAPIENS	Various normal tissues	tissue	bone marrow	brain	GPL2986
GDS1490_tissue_2	GEO	GDS1490	1.34731045882	MUS MUSCULUS	Neural tissue profiling	tissue	amygdala	kidney	GPL81
GDS1490_tissue_7	GEO	GDS1490	1.75307973825	MUS MUSCULUS	Neural tissue profiling	tissue	choroid plexus fourth ventricle	skeletal muscle	GPL81
GDS812_development.stage_2	GEO	GDS812	2.2527636164	MUS MUSCULUS	Preimplantation embryo development (MG-U74A)	development.stage	2-cell	8-cell	GPL81
GDS1381_individual_1	GEO	GDS1381	1.39028516612	HOMO SAPIENS	Carboplatin sensitive and resistant ovarian carcinoma	individual	patient 1	patient 2	GPL8300
GDS1490_tissue_20	GEO	GDS1490	1.05309575258	MUS MUSCULUS	Neural tissue profiling	tissue	motor cortex	spleen	GPL81
E-TABM-1091_29_3	ArrayExpress	E-TABM-1091	1.19148244076	HOMO SAPIENS	Transcriptiion profiling by array of human ratiometric mixes of high quality RNA from different tissues using different labeling protocols to provide a mechanism for assessing process improvement	Factor.Value..MIX.	Mix1	skeletal muscle only	A-AFFY-37
GDS3113_tissue_30	GEO	GDS3113	1.89375535091	HOMO SAPIENS	Various normal tissues	tissue	trachea	Universal Human Reference RNA	GPL2986
GDS1265_development.stage_4	GEO	GDS1265	1.38304358838	MUS MUSCULUS	Oocyte development (MOE430A)	development.stage	secondary follicle	small antral follicle	GPL339
GDS3113_tissue_7	GEO	GDS3113	-2.052841017	HOMO SAPIENS	Various normal tissues	tissue	fetal liver	testis	GPL2986
GDS1490_tissue_3	GEO	GDS1490	-1.24305011076	MUS MUSCULUS	Neural tissue profiling	tissue	bed nucleus stria terminalis	heart	GPL81
GDS1490_tissue_16	GEO	GDS1490	-1.70983363555	MUS MUSCULUS	Neural tissue profiling	tissue	kidney	white adipose tissue	GPL81
GDS3142_tissue_5	GEO	GDS3142	-3.04947757864	MUS MUSCULUS	Various tissues	tissue	diaphragm	testis	GPL1261
GDS1490_tissue_1	GEO	GDS1490	1.11252783643	MUS MUSCULUS	Neural tissue profiling	tissue	adrenal	pituitary	GPL81
GDS1490_tissue_1	GEO	GDS1490	1.09175892833	MUS MUSCULUS	Neural tissue profiling	tissue	adrenal	hypothalamus	GPL81
GDS1265_age_4	GEO	GDS1265	-1.97293292348	MUS MUSCULUS	Oocyte development (MOE430A)	age	2 d	6 d	GPL339
GDS3142_tissue_18	GEO	GDS3142	1.15151804581	MUS MUSCULUS	Various tissues	tissue	seminal vesicle	spleen	GPL1261
GDS3113_tissue_15	GEO	GDS3113	1.58764700183	HOMO SAPIENS	Various normal tissues	tissue	pancreas	peripheral blood lymphocyte	GPL2986
GDS1490_tissue_10	GEO	GDS1490	-1.30309158941	MUS MUSCULUS	Neural tissue profiling	tissue	heart	hippocampus CA1	GPL81
GDS3142_tissue_11	GEO	GDS3142	-1.59151497841	MUS MUSCULUS	Various tissues	tissue	liver	seminal vesicle	GPL1261
GDS565_tissue_4	GEO	GDS565	-2.40910239965	MUS MUSCULUS	Sex specific transcription in somatic and reproductive tissues	tissue	ovary	testis	GPL339
GDS1490_tissue_12	GEO	GDS1490	2.46711693585	MUS MUSCULUS	Neural tissue profiling	tissue	hippocampus CA1	liver	GPL81
GDS1490_tissue_6	GEO	GDS1490	-2.97333799172	MUS MUSCULUS	Neural tissue profiling	tissue	cerebral cortex	testes	GPL81
GDS1490_tissue_17	GEO	GDS1490	-1.79314872449	MUS MUSCULUS	Neural tissue profiling	tissue	liver	white adipose tissue	GPL81
GDS3142_tissue_6	GEO	GDS3142	-1.0450245998	MUS MUSCULUS	Various tissues	tissue	embryonic stem cells	ovary	GPL1261
GDS2276_time_2	GEO	GDS2276	1.53554187415	MUS MUSCULUS	Embryonic stem cell line response to the conditional expression of neurogenin 3	time	10 days	3 days	GPL1261
GDS1490_tissue_18	GEO	GDS1490	1.28004228595	MUS MUSCULUS	Neural tissue profiling	tissue	medulla oblongata	skeletal muscle	GPL81
GDS1490_tissue_12	GEO	GDS1490	1.40227410499	MUS MUSCULUS	Neural tissue profiling	tissue	hippocampus CA1	retina	GPL81
GDS3113_tissue_31	GEO	GDS3113	-1.57135593676	HOMO SAPIENS	Various normal tissues	tissue	Universal Human Reference RNA	uterus	GPL2986
GDS3142_tissue_17	GEO	GDS3142	-2.0556969849	MUS MUSCULUS	Various tissues	tissue	salivary gland	testis	GPL1261
GDS3113_tissue_7	GEO	GDS3113	-1.62225260252	HOMO SAPIENS	Various normal tissues	tissue	fetal liver	salivary gland	GPL2986
GDS1490_tissue_5	GEO	GDS1490	-1.36982366799	MUS MUSCULUS	Neural tissue profiling	tissue	cerebellum	dentate gyrus	GPL81
GDS1490_tissue_10	GEO	GDS1490	-1.108362366	MUS MUSCULUS	Neural tissue profiling	tissue	heart	white adipose tissue	GPL81
GDS3113_tissue_20	GEO	GDS3113	1.47905624939	HOMO SAPIENS	Various normal tissues	tissue	salivary gland	small intestine	GPL2986
GDS2854_time_1	GEO	GDS2854	1.14726108577	MUS MUSCULUS	Myogenic transcription factor MyoD mutant expression effect on embryonic fibroblast: time course	time	0 h	12 h	GPL1261
GDS3113_tissue_12	GEO	GDS3113	-1.08380631513	HOMO SAPIENS	Various normal tissues	tissue	lung	pancreas	GPL2986
GDS3142_tissue_8	GEO	GDS3142	1.17427418442	MUS MUSCULUS	Various tissues	tissue	fetus	kidney	GPL1261
GDS1265_development.stage_3	GEO	GDS1265	-2.12289231109	MUS MUSCULUS	Oocyte development (MOE430A)	development.stage	primordial follicle	secondary follicle	GPL339
GDS1490_tissue_16	GEO	GDS1490	-3.75761780936	MUS MUSCULUS	Neural tissue profiling	tissue	kidney	testes	GPL81
GDS1490_tissue_27	GEO	GDS1490	-1.37632038464	MUS MUSCULUS	Neural tissue profiling	tissue	skeletal muscle	superior colliculus	GPL81
GDS3113_tissue_11	GEO	GDS3113	-1.65821939483	HOMO SAPIENS	Various normal tissues	tissue	liver	uterus	GPL2986
GDS1222_genotype_variation	GEO	GDS1222	-3.34102178043	MUS MUSCULUS	Mammary tumorigenesis in MMTV-neu model	genotype_variation	MMTV-neu	wild type	GPL81
GDS1490_tissue_16	GEO	GDS1490	-1.2587167504	MUS MUSCULUS	Neural tissue profiling	tissue	kidney	superior colliculus	GPL81
GDS3113_tissue_11	GEO	GDS3113	-1.1232634911	HOMO SAPIENS	Various normal tissues	tissue	liver	thymus	GPL2986
GDS890_age_4	GEO	GDS890	1.65169838882	MUS MUSCULUS	Schwann cell development: neural crest stem cells to mature Schwann cells	age	E16	E9.5	GPL81
GDS3113_tissue_20	GEO	GDS3113	1.4454598682	HOMO SAPIENS	Various normal tissues	tissue	salivary gland	tonsil	GPL2986
GDS1490_tissue_6	GEO	GDS1490	-1.33405651175	MUS MUSCULUS	Neural tissue profiling	tissue	cerebral cortex	hippocampus CA3	GPL81
GDS1490_tissue_3	GEO	GDS1490	-1.27318407749	MUS MUSCULUS	Neural tissue profiling	tissue	bed nucleus stria terminalis	entorhinal cortex	GPL81
GDS3113_tissue_6	GEO	GDS3113	1.43574312595	HOMO SAPIENS	Various normal tissues	tissue	fetal kidney	Universal Human Reference RNA	GPL2986
GDS246_tissue_3	GEO	GDS246	1.71040334342	MUS MUSCULUS	Hypoxia	tissue	lung	muscle	GPL81
GDS1673_age_2	GEO	GDS1673	1.11331526031	HOMO SAPIENS	Non-diseased lung tissue	age	between 30 and 39 y	between 50 and 59 y	GPL570
GDS3142_tissue_16	GEO	GDS3142	-1.03768129862	MUS MUSCULUS	Various tissues	tissue	placenta	testis	GPL1261
GDS3113_tissue_5	GEO	GDS3113	1.90550620371	HOMO SAPIENS	Various normal tissues	tissue	fetal brain	liver	GPL2986
GDS3113_tissue_9	GEO	GDS3113	-1.22624050339	HOMO SAPIENS	Various normal tissues	tissue	heart	thyroid	GPL2986
GDS3113_tissue_13	GEO	GDS3113	-2.07128685375	HOMO SAPIENS	Various normal tissues	tissue	mammary gland	testis	GPL2986
GDS2819_disease.state_8	GEO	GDS2819	-1.20520184397	HOMO SAPIENS	Leukemic white blood cells and various RNA preparation protocols	disease.state	Pro-B-ALL with t 11q23, MLL	T-ALL	GPL570
GDS1490_tissue_25	GEO	GDS1490	1.40624517622	MUS MUSCULUS	Neural tissue profiling	tissue	pons	skeletal muscle	GPL81
GDS794_time_1	GEO	GDS794	1.16400672574	MUS MUSCULUS	Cardiac hypertrophy progression: time course	time	10 d	21 d	GPL81
GDS2854_time_1	GEO	GDS2854	1.25761446747	MUS MUSCULUS	Myogenic transcription factor MyoD mutant expression effect on embryonic fibroblast: time course	time	0 h	24 h	GPL1261
GDS3113_tissue_10	GEO	GDS3113	-1.04461278	HOMO SAPIENS	Various normal tissues	tissue	kidney	trachea	GPL2986
GDS1265_age_1	GEO	GDS1265	1.38304358838	MUS MUSCULUS	Oocyte development (MOE430A)	age	12 d	17 d	GPL339
GDS3142_tissue_6	GEO	GDS3142	-1.03212778267	MUS MUSCULUS	Various tissues	tissue	embryonic stem cells	lung	GPL1261
GDS3113_tissue_2	GEO	GDS3113	-1.33181036177	HOMO SAPIENS	Various normal tissues	tissue	bone marrow	pancreas	GPL2986
GDS181_tissue_25	GEO	GDS181	1.01726302874	HOMO SAPIENS	Large-scale analysis of the human transcriptome (HG-U95A)	tissue	prostate	THY+	GPL91
GDS3113_tissue_1	GEO	GDS3113	-1.80054674673	HOMO SAPIENS	Various normal tissues	tissue	adrenal gland	testis	GPL2986
GDS181_tissue_15	GEO	GDS181	1.77672017962	HOMO SAPIENS	Large-scale analysis of the human transcriptome (HG-U95A)	tissue	kidney	THY+	GPL91
GDS3113_tissue_9	GEO	GDS3113	-1.27592396652	HOMO SAPIENS	Various normal tissues	tissue	heart	tonsil	GPL2986
GDS1490_tissue_5	GEO	GDS1490	-1.83940301209	MUS MUSCULUS	Neural tissue profiling	tissue	cerebellum	hippocampus CA3	GPL81
GDS3113_tissue_14	GEO	GDS3113	-1.50480526158	HOMO SAPIENS	Various normal tissues	tissue	ovary	placenta	GPL2986
GDS1490_tissue_16	GEO	GDS1490	-1.66491909008	MUS MUSCULUS	Neural tissue profiling	tissue	kidney	motor cortex	GPL81
GDS1490_tissue_22	GEO	GDS1490	-1.02181846644	MUS MUSCULUS	Neural tissue profiling	tissue	periaqueductal gray	perirhinal cortex	GPL81
GDS2169_age_1	GEO	GDS2169	-1.21848146322	MUS MUSCULUS	Nuclear and extranuclear mutant huntingtin exon 1 protein effect on cerebellum	age	10 m	3.5 m	GPL81
GDS1490_tissue_17	GEO	GDS1490	-1.34203183934	MUS MUSCULUS	Neural tissue profiling	tissue	liver	superior colliculus	GPL81
GDS2954_time_3	GEO	GDS2954	-1.32020481789	HOMO SAPIENS	Mycobacterium tuberculosis-derived lipopeptide effect on monocytes and dendritic cells: time course	time	24 h	3 h	GPL96
GDS246_tissue_2	GEO	GDS246	-1.37199518963	MUS MUSCULUS	Hypoxia	tissue	heart	lung	GPL81
GDS1724_age_1	GEO	GDS1724	-1.1180761151	MUS MUSCULUS	Gonadal somatic cells during the critical period of sex determination: time course	age	10.5 dpc	11.5 dpc	GPL1261
GDS3113_tissue_5	GEO	GDS3113	1.81864274564	HOMO SAPIENS	Various normal tissues	tissue	fetal brain	Universal Human Reference RNA	GPL2986
GDS3142_tissue_10	GEO	GDS3142	-2.54858934716	MUS MUSCULUS	Various tissues	tissue	kidney	testis	GPL1261
GDS1490_tissue_21	GEO	GDS1490	1.09994092276	MUS MUSCULUS	Neural tissue profiling	tissue	olfactory bulbs	skeletal muscle	GPL81
GDS3113_tissue_15	GEO	GDS3113	1.82238290152	HOMO SAPIENS	Various normal tissues	tissue	pancreas	Universal Human Reference RNA	GPL2986
GDS1490_tissue_8	GEO	GDS1490	1.28831146594	MUS MUSCULUS	Neural tissue profiling	tissue	dentate gyrus	spleen	GPL81
GDS3142_tissue_4	GEO	GDS3142	-1.05746256729	MUS MUSCULUS	Various tissues	tissue	brain	seminal vesicle	GPL1261
GDS3142_tissue_8	GEO	GDS3142	-1.92754655065	MUS MUSCULUS	Various tissues	tissue	fetus	testis	GPL1261
GDS3113_tissue_26	GEO	GDS3113	2.94906269718	HOMO SAPIENS	Various normal tissues	tissue	testis	Universal Human Reference RNA	GPL2986
GDS1490_tissue_20	GEO	GDS1490	1.03933821443	MUS MUSCULUS	Neural tissue profiling	tissue	motor cortex	olfactory bulbs	GPL81
GDS1222_disease.state_1	GEO	GDS1222	3.63500587081	MUS MUSCULUS	Mammary tumorigenesis in MMTV-neu model	disease.state	normal	tumor	GPL81
GDS3113_tissue_8	GEO	GDS3113	-1.28342092403	HOMO SAPIENS	Various normal tissues	tissue	fetal thymus	spleen	GPL2986
GDS3113_tissue_17	GEO	GDS3113	-1.15092103956	HOMO SAPIENS	Various normal tissues	tissue	placenta	testis	GPL2986
GDS3113_tissue_17	GEO	GDS3113	1.24521924691	HOMO SAPIENS	Various normal tissues	tissue	placenta	skeletal muscle	GPL2986
GDS3142_tissue_17	GEO	GDS3142	-1.06463972001	MUS MUSCULUS	Various tissues	tissue	salivary gland	seminal vesicle	GPL1261
GDS1490_tissue_3	GEO	GDS1490	-1.08666385333	MUS MUSCULUS	Neural tissue profiling	tissue	bed nucleus stria terminalis	brown adipose tissue	GPL81
GDS1490_tissue_1	GEO	GDS1490	1.26911584701	MUS MUSCULUS	Neural tissue profiling	tissue	adrenal	periaqueductal gray	GPL81
GDS1490_tissue_7	GEO	GDS1490	-2.77935136289	MUS MUSCULUS	Neural tissue profiling	tissue	choroid plexus fourth ventricle	testes	GPL81
GDS3113_tissue_15	GEO	GDS3113	-1.12667979566	HOMO SAPIENS	Various normal tissues	tissue	pancreas	testis	GPL2986
GDS3113_tissue_20	GEO	GDS3113	1.96555187198	HOMO SAPIENS	Various normal tissues	tissue	salivary gland	skeletal muscle	GPL2986
GDS3142_tissue_21	GEO	GDS3142	1.71427200078	MUS MUSCULUS	Various tissues	tissue	testis	thymus	GPL1261
GDS3142_tissue_1	GEO	GDS3142	1.51476987011	MUS MUSCULUS	Various tissues	tissue	adipose tissue	kidney	GPL1261
GDS1490_tissue_8	GEO	GDS1490	1.02674396812	MUS MUSCULUS	Neural tissue profiling	tissue	dentate gyrus	thymus	GPL81
GDS3113_tissue_9	GEO	GDS3113	-1.85094226571	HOMO SAPIENS	Various normal tissues	tissue	heart	retina	GPL2986
GDS890_age_1	GEO	GDS890	2.35836069139	MUS MUSCULUS	Schwann cell development: neural crest stem cells to mature Schwann cells	age	birth	E9.5	GPL81
GDS3113_tissue_16	GEO	GDS3113	-2.283738383	HOMO SAPIENS	Various normal tissues	tissue	peripheral blood lymphocyte	salivary gland	GPL2986
GDS3113_tissue_11	GEO	GDS3113	-1.88500511569	HOMO SAPIENS	Various normal tissues	tissue	liver	placenta	GPL2986
GDS1490_tissue_27	GEO	GDS1490	-1.24101568552	MUS MUSCULUS	Neural tissue profiling	tissue	skeletal muscle	striatum	GPL81
GDS2604_cell.line_2	GEO	GDS2604	-1.06461423622	HOMO SAPIENS	Asbestos effect on epithelial and mesothelial lung cell lines: time course	cell.line	Beas2B	Met5A	GPL570
GDS813_development.stage_1	GEO	GDS813	-1.46438622309	MUS MUSCULUS	Preimplantation embryo development (MOE430A)	development.stage	1-cell	2-cell	GPL339
GDS3142_tissue_10	GEO	GDS3142	-1.00496506966	MUS MUSCULUS	Various tissues	tissue	kidney	salivary gland	GPL1261
GDS3113_tissue_12	GEO	GDS3113	-2.21048611078	HOMO SAPIENS	Various normal tissues	tissue	lung	testis	GPL2986
E-TABM-1091_29_1	ArrayExpress	E-TABM-1091	1.09096388307	HOMO SAPIENS	Transcriptiion profiling by array of human ratiometric mixes of high quality RNA from different tissues using different labeling protocols to provide a mechanism for assessing process improvement	Factor.Value..MIX.	Human Brain Reference RNA	Mix2	A-AFFY-37
GDS1490_tissue_5	GEO	GDS1490	-1.12658854737	MUS MUSCULUS	Neural tissue profiling	tissue	cerebellum	inferior colliculus	GPL81
GDS3142_tissue_12	GEO	GDS3142	1.34469952349	MUS MUSCULUS	Various tissues	tissue	lung	muscle	GPL1261
GDS1490_tissue_1	GEO	GDS1490	-3.02673881846	MUS MUSCULUS	Neural tissue profiling	tissue	adrenal	testes	GPL81
GDS3113_tissue_26	GEO	GDS3113	1.87604828269	HOMO SAPIENS	Various normal tissues	tissue	testis	tonsil	GPL2986
GDS2158_time_1	GEO	GDS2158	-1.44336851035	MUS MUSCULUS	Emery-Dreifuss muscular dystrophy model: regenerating skeletal muscle	time	0 d	4 d	GPL339
GDS3142_tissue_3	GEO	GDS3142	-1.80984747697	MUS MUSCULUS	Various tissues	tissue	bone marrow	testis	GPL1261
GDS3113_tissue_21	GEO	GDS3113	-2.39614028647	HOMO SAPIENS	Various normal tissues	tissue	skeletal muscle	testis	GPL2986
GDS565_tissue_1	GEO	GDS565	-1.33432229977	MUS MUSCULUS	Sex specific transcription in somatic and reproductive tissues	tissue	hypothalamus	ovary	GPL339
GDS3113_tissue_10	GEO	GDS3113	-1.05765446633	HOMO SAPIENS	Various normal tissues	tissue	kidney	spinal cord	GPL2986
GDS1490_tissue_4	GEO	GDS1490	-1.45947784683	MUS MUSCULUS	Neural tissue profiling	tissue	brown adipose tissue	hippocampus CA1	GPL81
GDS3113_tissue_5	GEO	GDS3113	1.9337966646	HOMO SAPIENS	Various normal tissues	tissue	fetal brain	fetal thymus	GPL2986
GDS1490_tissue_23	GEO	GDS1490	-2.90818736476	MUS MUSCULUS	Neural tissue profiling	tissue	perirhinal cortex	testes	GPL81
GDS1490_tissue_13	GEO	GDS1490	1.49632331221	MUS MUSCULUS	Neural tissue profiling	tissue	hippocampus CA3	thymus	GPL81
GDS1490_tissue_13	GEO	GDS1490	1.11889265058	MUS MUSCULUS	Neural tissue profiling	tissue	hippocampus CA3	retina	GPL81
GDS3113_tissue_11	GEO	GDS3113	-1.90924635959	HOMO SAPIENS	Various normal tissues	tissue	liver	pancreas	GPL2986
GDS1490_tissue_16	GEO	GDS1490	-1.10620909463	MUS MUSCULUS	Neural tissue profiling	tissue	kidney	spinal cord	GPL81
GDS1490_tissue_8	GEO	GDS1490	-3.09570788318	MUS MUSCULUS	Neural tissue profiling	tissue	dentate gyrus	testes	GPL81
GDS1490_tissue_11	GEO	GDS1490	1.30097020705	MUS MUSCULUS	Neural tissue profiling	tissue	hippocampal formation	skeletal muscle	GPL81
GDS3113_tissue_28	GEO	GDS3113	1.02333095137	HOMO SAPIENS	Various normal tissues	tissue	thyroid	Universal Human Reference RNA	GPL2986
GDS1490_tissue_8	GEO	GDS1490	1.71415613734	MUS MUSCULUS	Neural tissue profiling	tissue	dentate gyrus	liver	GPL81
GDS3142_tissue_12	GEO	GDS3142	-1.40880478474	MUS MUSCULUS	Various tissues	tissue	lung	testis	GPL1261
GDS2780_agent_4	GEO	GDS2780	1.36438875555	HOMO SAPIENS	Heavy metals effect on liver cell line	agent	cadmium	chromium	GPL201
GDS3113_tissue_20	GEO	GDS3113	1.49514333132	HOMO SAPIENS	Various normal tissues	tissue	salivary gland	thyroid	GPL2986
GDS181_tissue_20	GEO	GDS181	1.14975955517	HOMO SAPIENS	Large-scale analysis of the human transcriptome (HG-U95A)	tissue	ovary-pool	THY+	GPL91
GDS3113_tissue_16	GEO	GDS3113	-1.33662003706	HOMO SAPIENS	Various normal tissues	tissue	peripheral blood lymphocyte	uterus	GPL2986
GDS3113_tissue_8	GEO	GDS3113	-1.15155395199	HOMO SAPIENS	Various normal tissues	tissue	fetal thymus	thymus	GPL2986
GDS2819_individual_1	GEO	GDS2819	-1.19445274786	HOMO SAPIENS	Leukemic white blood cells and various RNA preparation protocols	individual	patient 1	patient 26	GPL570
GDS1490_tissue_8	GEO	GDS1490	1.33110752297	MUS MUSCULUS	Neural tissue profiling	tissue	dentate gyrus	periaqueductal gray	GPL81
GDS2055_individual_1	GEO	GDS2055	-1.73095076867	HOMO SAPIENS	Skeletal muscle types (HG-U133A)	individual	1	6	GPL96
GDS1490_tissue_3	GEO	GDS1490	-1.82725894334	MUS MUSCULUS	Neural tissue profiling	tissue	bed nucleus stria terminalis	motor cortex	GPL81
GDS3142_tissue_10	GEO	GDS3142	-1.27541562517	MUS MUSCULUS	Various tissues	tissue	kidney	ovary	GPL1261
GDS3142_tissue_1	GEO	GDS3142	1.59717012015	MUS MUSCULUS	Various tissues	tissue	adipose tissue	diaphragm	GPL1261
GDS3142_tissue_4	GEO	GDS3142	-2.04851983218	MUS MUSCULUS	Various tissues	tissue	brain	testis	GPL1261
GDS3113_tissue_3	GEO	GDS3113	1.70300534533	HOMO SAPIENS	Various normal tissues	tissue	brain	liver	GPL2986
GDS1265_age_3	GEO	GDS1265	2.62336469905	MUS MUSCULUS	Oocyte development (MOE430A)	age	22 d	2 d	GPL339
GDS3113_tissue_9	GEO	GDS3113	-2.72138383472	HOMO SAPIENS	Various normal tissues	tissue	heart	salivary gland	GPL2986
GDS3486_tissue_1	GEO	GDS3486	1.08211154348	MUS MUSCULUS	Transcription factor GATA4 deficiency effect on the jejunum	tissue	ileum	jejunum	GPL1261
E-GEOD-22097_30_1	ArrayExpress	E-GEOD-22097	1.10013331442	HOMO SAPIENS	Transcription profiling by array of human pancreatic beta cells transplanted into mice	Factor.Value..PROTOCOL.	hyperglycemic condition	non-diabetic condition	A-AFFY-54
GDS1490_tissue_32	GEO	GDS1490	2.48891023113	MUS MUSCULUS	Neural tissue profiling	tissue	testes	white adipose tissue	GPL81
GDS1406_tissue_3	GEO	GDS1406	1.99608042278	MUS MUSCULUS	Brain regions of various inbred strains	tissue	cingulate cortex	hippocampus	GPL81
GDS1490_tissue_9	GEO	GDS1490	-3.04230049891	MUS MUSCULUS	Neural tissue profiling	tissue	entorhinal cortex	testes	GPL81
GDS2055_individual_2	GEO	GDS2055	-1.38608170631	HOMO SAPIENS	Skeletal muscle types (HG-U133A)	individual	2	7	GPL96
GDS565_tissue_1	GEO	GDS565	-3.3584761288	MUS MUSCULUS	Sex specific transcription in somatic and reproductive tissues	tissue	hypothalamus	testis	GPL339
GDS1490_tissue_28	GEO	GDS1490	-3.1582891857	MUS MUSCULUS	Neural tissue profiling	tissue	spinal cord	testes	GPL81
GDS3113_tissue_18	GEO	GDS3113	-1.24177773485	HOMO SAPIENS	Various normal tissues	tissue	prostate	salivary gland	GPL2986
GDS3142_tissue_9	GEO	GDS3142	-1.36637456403	MUS MUSCULUS	Various tissues	tissue	heart	placenta	GPL1261
GDS813_development.stage_2	GEO	GDS813	2.83373918943	MUS MUSCULUS	Preimplantation embryo development (MOE430A)	development.stage	2-cell	blastocyst	GPL339
GDS3113_tissue_10	GEO	GDS3113	-2.09992012627	HOMO SAPIENS	Various normal tissues	tissue	kidney	testis	GPL2986
GDS1490_tissue_12	GEO	GDS1490	2.37860510067	MUS MUSCULUS	Neural tissue profiling	tissue	hippocampus CA1	skeletal muscle	GPL81
GDS1490_tissue_7	GEO	GDS1490	-1.32791342105	MUS MUSCULUS	Neural tissue profiling	tissue	choroid plexus fourth ventricle	hippocampus CA1	GPL81
GDS3113_tissue_4	GEO	GDS3113	1.25024736298	HOMO SAPIENS	Various normal tissues	tissue	colon	fetal thymus	GPL2986
GDS1490_tissue_13	GEO	GDS1490	1.4657185424	MUS MUSCULUS	Neural tissue profiling	tissue	hippocampus CA3	striatum	GPL81
GDS1265_age_1	GEO	GDS1265	2.12289231109	MUS MUSCULUS	Oocyte development (MOE430A)	age	12 d	2 d	GPL339
GDS3113_tissue_11	GEO	GDS3113	-1.05600702365	HOMO SAPIENS	Various normal tissues	tissue	liver	skin	GPL2986
GDS339_time_4	GEO	GDS339	1.33234123372	RATTUS NORVEGICUS	Spinal cord injury and regeneration time course: at T9 (RG-U34C)	time	14 d	7 d	GPL87
GDS3142_tissue_2	GEO	GDS3142	-1.90378073911	MUS MUSCULUS	Various tissues	tissue	adrenal gland	testis	GPL1261
GDS339_time_10	GEO	GDS339	1.07891977936	RATTUS NORVEGICUS	Spinal cord injury and regeneration time course: at T9 (RG-U34C)	time	4 h	7 d	GPL87
GDS3142_tissue_1	GEO	GDS3142	1.30119684975	MUS MUSCULUS	Various tissues	tissue	adipose tissue	muscle	GPL1261
GDS3113_tissue_2	GEO	GDS3113	-2.45849015743	HOMO SAPIENS	Various normal tissues	tissue	bone marrow	testis	GPL2986
GDS181_tissue_20	GEO	GDS181	1.14975955517	HOMO SAPIENS	Large-scale analysis of the human transcriptome (HG-U95A)	tissue	ovary-pool	THY+	GPL91
GDS890_age_3	GEO	GDS890	1.4794198068	MUS MUSCULUS	Schwann cell development: neural crest stem cells to mature Schwann cells	age	E14	E9.5	GPL81
GDS1490_tissue_4	GEO	GDS1490	1.23577346877	MUS MUSCULUS	Neural tissue profiling	tissue	brown adipose tissue	skeletal muscle	GPL81
GDS3113_tissue_16	GEO	GDS3113	-1.04196064815	HOMO SAPIENS	Various normal tissues	tissue	peripheral blood lymphocyte	prostate	GPL2986
GDS1376_cell.type_1	GEO	GDS1376	3.053590163	HOMO SAPIENS	Essential thrombocythemia	cell.type	platelet	white blood cell	GPL96
GDS3142_tissue_2	GEO	GDS3142	1.14569683953	MUS MUSCULUS	Various tissues	tissue	adrenal gland	diaphragm	GPL1261
GDS3142_tissue_4	GEO	GDS3142	-1.01083853356	MUS MUSCULUS	Various tissues	tissue	brain	placenta	GPL1261
GDS3142_tissue_10	GEO	GDS3142	-1.58884997591	MUS MUSCULUS	Various tissues	tissue	kidney	placenta	GPL1261
GDS2671_time_3	GEO	GDS2671	1.11723684699	MUS MUSCULUS	Embryonic V6.5 stem cell differentiation in vitro (MG-430A)	time	14 d	18 h	GPL339
GDS1490_tissue_13	GEO	GDS1490	1.75789081004	MUS MUSCULUS	Neural tissue profiling	tissue	hippocampus CA3	spleen	GPL81
GDS1490_tissue_3	GEO	GDS1490	-2.26276024576	MUS MUSCULUS	Neural tissue profiling	tissue	bed nucleus stria terminalis	hippocampus CA3	GPL81
GDS3142_tissue_3	GEO	GDS3142	1.15509567235	MUS MUSCULUS	Various tissues	tissue	bone marrow	embryonic stem cells	GPL1261
GDS3142_tissue_5	GEO	GDS3142	-1.2272631847	MUS MUSCULUS	Various tissues	tissue	diaphragm	eye	GPL1261

## Sheet: Concordant
Gene symbol	Description	No. of experiments with ABCB7	% oncordant	Pearson Coef	Pearson p-value
ABCB7	ATP-binding cassette, sub-family B (MDR/TAP), member 7 [Source:HGNC Symbol;Acc:48]	439	-	-	-
HSPD1	heat shock 60kDa protein 1 (chaperonin) [Source:HGNC Symbol;Acc:5261]	236	93.6440677966	0.656827778637	1.52830303542e-55
CCNG1	cyclin G1 [Source:HGNC Symbol;Acc:1592]	268	90.2985074627	0.642230375204	2.02799034213e-52
DEK	DEK oncogene [Source:HGNC Symbol;Acc:2768]	237	92.8270042194	0.625295037261	5.29260962482e-49
STAG2	stromal antigen 2 [Source:HGNC Symbol;Acc:11355]	236	92.7966101695	0.624277706278	8.36067272249e-49
GBE1	glucan (1,4-alpha-), branching enzyme 1 [Source:HGNC Symbol;Acc:4180]	225	95.5555555556	0.620243516962	5.04080428669e-48
LRPPRC	leucine-rich pentatricopeptide repeat containing [Source:HGNC Symbol;Acc:15714]	203	97.0443349754	0.606065509532	2.27331935583e-45
CHORDC1	cysteine and histidine-rich domain (CHORD) containing 1 [Source:HGNC Symbol;Acc:14525]	174	96.5517241379	0.601758724161	1.37002638799e-44
GLO1	glyoxalase I [Source:HGNC Symbol;Acc:4323]	185	92.972972973	0.595699710006	1.6379794884e-43
MBNL1	muscleblind-like splicing regulator 1 [Source:HGNC Symbol;Acc:6923]	242	85.5371900826	0.592048250405	7.12422711966e-43
PSMC6	proteasome (prosome, macropain) 26S subunit, ATPase, 6 [Source:HGNC Symbol;Acc:9553]	169	95.8579881657	0.586064898969	7.61132933141e-42
ETFA	electron-transfer-flavoprotein, alpha polypeptide [Source:HGNC Symbol;Acc:3481]	199	93.9698492462	0.584440795744	1.4355661639e-41
PRPF4B	PRP4 pre-mRNA processing factor 4 homolog B (yeast) [Source:HGNC Symbol;Acc:17346]	227	88.1057268722	0.582073306048	3.5970839424e-41
SSB	Sjogren syndrome antigen B (autoantigen La) [Source:HGNC Symbol;Acc:11316]	201	91.5422885572	0.57391298291	8.05896070454e-40
TARS	threonyl-tRNA synthetase [Source:HGNC Symbol;Acc:11572]	187	91.9786096257	0.573734185492	8.61873229537e-40
ADK	adenosine kinase [Source:HGNC Symbol;Acc:257]	219	92.6940639269	0.568080946909	7.05370320923e-39
CLEC2B	C-type lectin domain family 2, member B [Source:HGNC Symbol;Acc:2053]	186	94.0860215054	0.56507085758	2.12514250785e-38
KIAA1033	KIAA1033 [Source:HGNC Symbol;Acc:29174]	223	88.3408071749	0.563005980643	4.49911051774e-38
TOP2B	topoisomerase (DNA) II beta 180kDa [Source:HGNC Symbol;Acc:11990]	223	89.6860986547	0.561650405523	7.34059349888e-38
CAPZA2	capping protein (actin filament) muscle Z-line, alpha 2 [Source:HGNC Symbol;Acc:1490]	171	95.3216374269	0.560501141282	1.10971977661e-37
RPS6KA3	ribosomal protein S6 kinase, 90kDa, polypeptide 3 [Source:HGNC Symbol;Acc:10432]	167	92.8143712575	0.559878214679	1.38740884177e-37
MTIF2	mitochondrial translational initiation factor 2 [Source:HGNC Symbol;Acc:7441]	166	97.5903614458	0.558869301318	1.99003441223e-37
SFRS2IP	SFRS2IP	194	89.175257732	0.55800631673	2.70665946838e-37
AGL	amylo-alpha-1, 6-glucosidase, 4-alpha-glucanotransferase [Source:HGNC Symbol;Acc:321]	228	90.350877193	0.556691202725	4.31755708397e-37
COPS2	COP9 constitutive photomorphogenic homolog subunit 2 (Arabidopsis) [Source:HGNC Symbol;Acc:30747]	219	93.1506849315	0.555656753694	6.22483800549e-37
SUCLG2	succinate-CoA ligase, GDP-forming, beta subunit [Source:HGNC Symbol;Acc:11450]	200	90.5	0.553475581818	1.34071864778e-36
PTER	phosphotriesterase related [Source:HGNC Symbol;Acc:9590]	201	89.0547263682	0.553300317482	1.42562639877e-36
CAT	catalase [Source:HGNC Symbol;Acc:1516]	226	85.8407079646	0.553178724293	1.48764045684e-36
DBT	dihydrolipoamide branched chain transacylase E2 [Source:HGNC Symbol;Acc:2698]	183	90.1639344262	0.549225696775	5.88265880901e-36
YME1L1	YME1-like 1 (S. cerevisiae) [Source:HGNC Symbol;Acc:12843]	190	91.0526315789	0.546811945419	1.34978102555e-35
ABCE1	ATP-binding cassette, sub-family E (OABP), member 1 [Source:HGNC Symbol;Acc:69]	223	87.8923766816	0.54676701102	1.37072455764e-35
ACADM	acyl-CoA dehydrogenase, C-4 to C-12 straight chain [Source:HGNC Symbol;Acc:89]	214	89.2523364486	0.54642324319	1.54196426013e-35
GABPA	GA binding protein transcription factor, alpha subunit 60kDa [Source:HGNC Symbol;Acc:4071]	188	91.4893617021	0.545984946944	1.79131019923e-35
SLC38A2	solute carrier family 38, member 2 [Source:HGNC Symbol;Acc:13448]	194	87.6288659794	0.544652244003	2.82174835626e-35
ABCD3	ATP-binding cassette, sub-family D (ALD), member 3 [Source:HGNC Symbol;Acc:67]	199	87.4371859296	0.538768488721	2.04795371172e-34
PHIP	pleckstrin homology domain interacting protein [Source:HGNC Symbol;Acc:15673]	199	88.4422110553	0.538254828586	2.43034171438e-34
IPO7	importin 7 [Source:HGNC Symbol;Acc:9852]	160	94.375	0.537968395155	2.6734390633e-34
ANP32E	acidic (leucine-rich) nuclear phosphoprotein 32 family, member E [Source:HGNC Symbol;Acc:16673]	219	85.3881278539	0.53786116981	2.770506266e-34
PGK1	phosphoglycerate kinase 1 [Source:HGNC Symbol;Acc:8896]	203	85.7142857143	0.536082194082	4.99719148932e-34
UPF3B	UPF3 regulator of nonsense transcripts homolog B (yeast) [Source:HGNC Symbol;Acc:20439]	164	90.8536585366	0.535402503063	6.25457722542e-34
SCP2	sterol carrier protein 2 [Source:HGNC Symbol;Acc:10606]	222	86.9369369369	0.532666328424	1.53586375978e-33
RPS6KB1	ribosomal protein S6 kinase, 70kDa, polypeptide 1 [Source:HGNC Symbol;Acc:10436]	205	90.7317073171	0.530874711333	2.75358920854e-33
CUL5	cullin 5 [Source:HGNC Symbol;Acc:2556]	196	93.3673469388	0.529511960831	4.28294022286e-33
NDUFS1	NADH dehydrogenase (ubiquinone) Fe-S protein 1, 75kDa (NADH-coenzyme Q reductase) [Source:HGNC Symbol;Acc:7707]	147	97.9591836735	0.527451767324	8.31994325025e-33
ARMC1	armadillo repeat containing 1 [Source:HGNC Symbol;Acc:17684]	128	94.53125	0.526456116341	1.14493521161e-32
UGP2	UDP-glucose pyrophosphorylase 2 [Source:HGNC Symbol;Acc:12527]	215	85.1162790698	0.526148689198	1.26328816691e-32
NR3C1	nuclear receptor subfamily 3, group C, member 1 (glucocorticoid receptor) [Source:HGNC Symbol;Acc:7978]	217	81.1059907834	0.525499596337	1.55439036173e-32
C12ORF11	C12ORF11	128	97.65625	0.523656581775	2.79389819539e-32
NOL8	nucleolar protein 8 [Source:HGNC Symbol;Acc:23387]	168	89.880952381	0.52065231555	7.21082508357e-32
RIOK2	RIO kinase 2 (yeast) [Source:HGNC Symbol;Acc:18999]	171	91.2280701754	0.520383852458	7.84480074991e-32
NMI	N-myc (and STAT) interactor [Source:HGNC Symbol;Acc:7854]	214	81.7757009346	0.519590926315	1.00573533902e-31
NEDD4	neural precursor cell expressed, developmentally down-regulated 4, E3 ubiquitin protein ligase [Source:HGNC Symbol;Acc:7727]	202	85.1485148515	0.518554453747	1.39027347621e-31
EIF2A	eukaryotic translation initiation factor 2A, 65kDa [Source:HGNC Symbol;Acc:3254]	163	95.0920245399	0.518346603147	1.48334052838e-31
NARG1	NARG1	201	89.0547263682	0.517832839612	1.74066625442e-31
SNX2	sorting nexin 2 [Source:HGNC Symbol;Acc:11173]	187	87.1657754011	0.517688169749	1.82077980577e-31
NIT2	nitrilase family, member 2 [Source:HGNC Symbol;Acc:29878]	165	91.5151515152	0.517260374295	2.07964398281e-31
SCC-112	SCC-112	128	100.0	0.516561332822	2.58314999466e-31
DHX29	DEAH (Asp-Glu-Ala-His) box polypeptide 29 [Source:HGNC Symbol;Acc:15815]	132	99.2424242424	0.515071704963	4.09332319375e-31
HDCMA18P	HDCMA18P	147	97.9591836735	0.514691515849	4.60197561428e-31
ETFDH	electron-transferring-flavoprotein dehydrogenase [Source:HGNC Symbol;Acc:3483]	203	86.2068965517	0.514587528485	4.75167132858e-31
HIBCH	3-hydroxyisobutyryl-CoA hydrolase [Source:HGNC Symbol;Acc:4908]	192	88.5416666667	0.513665993049	6.30721513935e-31
SP100	SP100 nuclear antigen [Source:HGNC Symbol;Acc:11206]	206	83.0097087379	0.512540243233	8.90381051276e-31
MTHFD1	methylenetetrahydrofolate dehydrogenase (NADP+ dependent) 1, methenyltetrahydrofolate cyclohydrolase, formyltetrahydrofolate synthetase [Source:HGNC Symbol;Acc:7432]	179	86.5921787709	0.511147888865	1.36146344585e-30
CEBPZ	CCAAT/enhancer binding protein (C/EBP), zeta [Source:HGNC Symbol;Acc:24218]	195	91.2820512821	0.511142106519	1.36386109322e-30
DPYD	dihydropyrimidine dehydrogenase [Source:HGNC Symbol;Acc:3012]	198	85.8585858586	0.510493451102	1.66111338041e-30
PHF3	PHD finger protein 3 [Source:HGNC Symbol;Acc:8921]	222	87.8378378378	0.509825054719	2.03442884762e-30
UBE3A	ubiquitin protein ligase E3A [Source:HGNC Symbol;Acc:12496]	196	91.3265306122	0.509314468412	2.37447475684e-30
WWP1	WW domain containing E3 ubiquitin protein ligase 1 [Source:HGNC Symbol;Acc:17004]	231	87.8787878788	0.508140547548	3.38430891723e-30
ESD	esterase D [Source:HGNC Symbol;Acc:3465]	150	88.0	0.508050356691	3.47751850187e-30
SDHD	succinate dehydrogenase complex, subunit D, integral membrane protein [Source:HGNC Symbol;Acc:10683]	161	91.9254658385	0.505404304491	7.68928711677e-30
KIAA0372	KIAA0372	133	98.4962406015	0.505040529432	8.57093866417e-30
DLD	dihydrolipoamide dehydrogenase [Source:HGNC Symbol;Acc:2898]	163	94.4785276074	0.50268247047	1.72681065401e-29
C6ORF151	C6ORF151	112	100.0	0.502213974949	1.98337366349e-29
THOC2	THO complex 2 [Source:HGNC Symbol;Acc:19073]	205	84.8780487805	0.502201114952	1.99092358746e-29
FLJ20054	FLJ20054	131	97.7099236641	0.499636640651	4.23354405422e-29
CHD1	chromodomain helicase DNA binding protein 1 [Source:HGNC Symbol;Acc:1915]	188	89.3617021277	0.498110735649	6.6122616776e-29
PSMA4	proteasome (prosome, macropain) subunit, alpha type, 4 [Source:HGNC Symbol;Acc:9533]	127	92.125984252	0.497211320678	8.59083430367e-29
LRAP	LRAP	132	96.9696969697	0.494894284651	1.68019239128e-28
CLIC2	chloride intracellular channel 2 [Source:HGNC Symbol;Acc:2063]	161	90.0621118012	0.494127853831	2.09524448702e-28
UQCRC2	ubiquinol-cytochrome c reductase core protein II [Source:HGNC Symbol;Acc:12586]	180	90.5555555556	0.493336732849	2.62993721722e-28
ERBP	ERBP	134	99.2537313433	0.493291619876	2.66419813328e-28
CD2AP	CD2-associated protein [Source:HGNC Symbol;Acc:14258]	223	80.7174887892	0.492672624549	3.18133851339e-28
UQCRB	ubiquinol-cytochrome c reductase binding protein [Source:HGNC Symbol;Acc:12582]	155	90.9677419355	0.492549049105	3.29588401138e-28
IFI16	interferon, gamma-inducible protein 16 [Source:HGNC Symbol;Acc:5395]	218	81.6513761468	0.492319846983	3.51923426555e-28
CHUK	conserved helix-loop-helix ubiquitous kinase [Source:HGNC Symbol;Acc:1974]	173	87.8612716763	0.492062681136	3.78767832162e-28
PHF14	PHD finger protein 14 [Source:HGNC Symbol;Acc:22203]	149	95.3020134228	0.491509458552	4.43567058642e-28
DDX58	DEAD (Asp-Glu-Ala-Asp) box polypeptide 58 [Source:HGNC Symbol;Acc:19102]	182	84.6153846154	0.491238827209	4.79143412941e-28
RECQL	RecQ protein-like (DNA helicase Q1-like) [Source:HGNC Symbol;Acc:9948]	234	80.7692307692	0.490550783794	5.82795535141e-28
CASP8AP2	caspase 8 associated protein 2 [Source:HGNC Symbol;Acc:1510]	198	84.3434343434	0.488322697708	1.09551056111e-27
VBP1	von Hippel-Lindau binding protein 1 [Source:HGNC Symbol;Acc:12662]	158	86.7088607595	0.486988972282	1.59489707249e-27
ARHGAP15	Rho GTPase activating protein 15 [Source:HGNC Symbol;Acc:21030]	182	85.7142857143	0.486737844765	1.71145619646e-27
HSPE1	heat shock 10kDa protein 1 (chaperonin 10) [Source:HGNC Symbol;Acc:5269]	171	85.3801169591	0.486311522402	1.92890856686e-27
PIG8	PIG8	125	99.2	0.485629348257	2.33496626779e-27
PIK3CA	phosphoinositide-3-kinase, catalytic, alpha polypeptide [Source:HGNC Symbol;Acc:8975]	213	84.0375586854	0.483794856641	3.89473074801e-27
DDX46	DEAD (Asp-Glu-Ala-Asp) box polypeptide 46 [Source:HGNC Symbol;Acc:18681]	175	88.0	0.482747256529	5.20911613878e-27
IDH2	isocitrate dehydrogenase 2 (NADP+), mitochondrial [Source:HGNC Symbol;Acc:5383]	246	78.8617886179	0.482511167832	5.56114349612e-27
SLK	STE20-like kinase [Source:HGNC Symbol;Acc:11088]	161	86.3354037267	0.482395942583	5.74138935716e-27
NDUFS4	NADH dehydrogenase (ubiquinone) Fe-S protein 4, 18kDa (NADH-coenzyme Q reductase) [Source:HGNC Symbol;Acc:7711]	162	90.7407407407	0.482274657474	5.93735159997e-27
MRPL1	mitochondrial ribosomal protein L1 [Source:HGNC Symbol;Acc:14275]	173	89.5953757225	0.481280755058	7.81301664347e-27
CD69	CD69 molecule [Source:HGNC Symbol;Acc:1694]	175	85.1428571429	0.480338351855	1.01276195802e-26
FAS	Fas (TNF receptor superfamily, member 6) [Source:HGNC Symbol;Acc:11920]	195	85.1282051282	0.480326946505	1.01594230304e-26
BCCIP	BRCA2 and CDKN1A interacting protein [Source:HGNC Symbol;Acc:978]	118	94.0677966102	0.479846915864	1.1591315755e-26
CYCS	cytochrome c, somatic [Source:HGNC Symbol;Acc:19986]	156	91.6666666667	0.476322911779	3.03220792559e-26
PPIG	peptidylprolyl isomerase G (cyclophilin G) [Source:HGNC Symbol;Acc:14650]	197	85.2791878173	0.476052742654	3.2626989698e-26
C2ORF3	C2ORF3	136	97.7941176471	0.475905720339	3.39531486567e-26
KIAA0776	KIAA0776	137	93.4306569343	0.475576744463	3.71164898122e-26
PNN	pinin, desmosome associated protein [Source:HGNC Symbol;Acc:9162]	216	83.3333333333	0.475403746949	3.88950404642e-26
DDX21	DEAD (Asp-Glu-Ala-Asp) box helicase 21 [Source:HGNC Symbol;Acc:2744]	172	84.8837209302	0.474800250389	4.57841295638e-26
HT007	HT007	121	97.520661157	0.474382742236	5.12421775225e-26
CDC5L	CDC5 cell division cycle 5-like (S. pombe) [Source:HGNC Symbol;Acc:1743]	163	88.3435582822	0.474060848503	5.58846779357e-26
MRPL50	mitochondrial ribosomal protein L50 [Source:HGNC Symbol;Acc:16654]	150	91.3333333333	0.473659056783	6.2265995185e-26
RABGGTB	Rab geranylgeranyltransferase, beta subunit [Source:HGNC Symbol;Acc:9796]	144	86.8055555556	0.473191633361	7.05994854322e-26
PECI	PECI	157	87.2611464968	0.472796704924	7.84921553486e-26
RANBP2	RAN binding protein 2 [Source:HGNC Symbol;Acc:9848]	182	82.4175824176	0.472597650794	8.27944519087e-26
FLJ22028	FLJ22028	114	98.2456140351	0.472000681207	9.71432768824e-26
DECR1	2,4-dienoyl CoA reductase 1, mitochondrial [Source:HGNC Symbol;Acc:2753]	205	82.9268292683	0.471795651847	1.02617328345e-25
EIF2AK2	eukaryotic translation initiation factor 2-alpha kinase 2 [Source:HGNC Symbol;Acc:9437]	144	87.5	0.471685349157	1.05687196282e-25
MSH3	mutS homolog 3 (E. coli) [Source:HGNC Symbol;Acc:7326]	120	98.3333333333	0.467719462027	3.02849380832e-25
NOP5/NOP58	NOP5/NOP58	110	99.0909090909	0.467463184818	3.24016090929e-25
HRSP12	heat-responsive protein 12 [Source:HGNC Symbol;Acc:16897]	196	84.693877551	0.466397740988	4.28823719409e-25
PLCL2	phospholipase C-like 2 [Source:HGNC Symbol;Acc:9064]	195	83.5897435897	0.465879430097	4.91286047968e-25
SFRS12	SFRS12	193	80.829015544	0.465038736319	6.12220451981e-25
MANEA	mannosidase, endo-alpha [Source:HGNC Symbol;Acc:21072]	143	90.9090909091	0.464638229267	6.79745098497e-25
ZNF654	zinc finger protein 654 [Source:HGNC Symbol;Acc:25612]	156	89.7435897436	0.464313656457	7.39819055601e-25
FLJ21106	FLJ21106	99	97.9797979798	0.464041554215	7.9419816643e-25
KIF5B	kinesin family member 5B [Source:HGNC Symbol;Acc:6324]	210	77.1428571429	0.463589550424	8.93381672963e-25
ABCC9	ATP-binding cassette, sub-family C (CFTR/MRP), member 9 [Source:HGNC Symbol;Acc:60]	193	82.3834196891	0.463333578744	9.54874017917e-25
PDHA1	pyruvate dehydrogenase (lipoamide) alpha 1 [Source:HGNC Symbol;Acc:8806]	202	82.6732673267	0.460860998317	1.81110585424e-24
ATRX	alpha thalassemia/mental retardation syndrome X-linked [Source:HGNC Symbol;Acc:886]	215	79.0697674419	0.460771078319	1.85357909114e-24
PRPF39	PRP39 pre-mRNA processing factor 39 homolog (S. cerevisiae) [Source:HGNC Symbol;Acc:20314]	179	86.5921787709	0.459192452326	2.78141803215e-24
CROP	CROP	136	95.5882352941	0.458877476901	3.01525444427e-24
NARG2	NMDA receptor regulated 2 [Source:HGNC Symbol;Acc:29885]	154	89.6103896104	0.458353073583	3.44834667167e-24
ZNF22	zinc finger protein 22 (KOX 15) [Source:HGNC Symbol;Acc:13012]	145	88.9655172414	0.457940463401	3.83178722035e-24
RIOK3	RIO kinase 3 (yeast) [Source:HGNC Symbol;Acc:11451]	161	86.9565217391	0.457680453787	4.0947239988e-24
MCEE	methylmalonyl CoA epimerase [Source:HGNC Symbol;Acc:16732]	161	85.7142857143	0.45686171753	5.04456851215e-24
ALPK2	alpha-kinase 2 [Source:HGNC Symbol;Acc:20565]	177	86.4406779661	0.455942366793	6.37185729434e-24
YTHDF3	YTH domain family, member 3 [Source:HGNC Symbol;Acc:26465]	139	90.6474820144	0.455544422107	7.04823425069e-24
SSBP1	single-stranded DNA binding protein 1, mitochondrial [Source:HGNC Symbol;Acc:11317]	129	90.6976744186	0.455401501493	7.30805934601e-24
FLJ20035	FLJ20035	117	96.5811965812	0.455365857286	7.37431848938e-24
ERBB2IP	erbb2 interacting protein [Source:HGNC Symbol;Acc:15842]	185	76.7567567568	0.455109926312	7.8678000476e-24
SDCCAG1	SDCCAG1	149	91.2751677852	0.454654770208	8.82723166991e-24
TRPM7	transient receptor potential cation channel, subfamily M, member 7 [Source:HGNC Symbol;Acc:17994]	186	85.4838709677	0.454594933738	8.96165750213e-24
PSME1	proteasome (prosome, macropain) activator subunit 1 (PA28 alpha) [Source:HGNC Symbol;Acc:9568]	156	81.4102564103	0.454379368012	9.46290074378e-24
TCTE1L	TCTE1L	123	94.3089430894	0.454069055718	1.02333850448e-23
MRPL13	mitochondrial ribosomal protein L13 [Source:HGNC Symbol;Acc:14278]	117	91.452991453	0.453542333865	1.16853737732e-23
TRIP11	thyroid hormone receptor interactor 11 [Source:HGNC Symbol;Acc:12305]	187	85.0267379679	0.453404227548	1.20985926048e-23
GSTO1	glutathione S-transferase omega 1 [Source:HGNC Symbol;Acc:13312]	181	81.7679558011	0.452965685799	1.3508685037e-23
RG9MTD1	RNA (guanine-9-) methyltransferase domain containing 1 [Source:HGNC Symbol;Acc:26022]	148	93.2432432432	0.451901627066	1.76398569413e-23
STXBP3	syntaxin binding protein 3 [Source:HGNC Symbol;Acc:11446]	142	90.8450704225	0.451719729637	1.84613733683e-23
NEXN	nexilin (F actin binding protein) [Source:HGNC Symbol;Acc:29557]	168	85.119047619	0.451423856308	1.98790082296e-23
HCCS	holocytochrome c synthase [Source:HGNC Symbol;Acc:4837]	143	88.1118881119	0.451279482725	2.06092287416e-23
USP47	ubiquitin specific peptidase 47 [Source:HGNC Symbol;Acc:20076]	194	82.4742268041	0.450174871954	2.71446479358e-23
IPLA2(GAMMA)	IPLA2(GAMMA)	117	96.5811965812	0.449639207418	3.10124743219e-23
LOC85865	LOC85865	125	96.0	0.449490683968	3.21779930777e-23
SDHA	succinate dehydrogenase complex, subunit A, flavoprotein (Fp) [Source:HGNC Symbol;Acc:10680]	162	86.4197530864	0.449409946304	3.28295962201e-23
SAMD9	sterile alpha motif domain containing 9 [Source:HGNC Symbol;Acc:1348]	118	93.2203389831	0.449347811082	3.33399157214e-23
EGLN1	egl nine homolog 1 (C. elegans) [Source:HGNC Symbol;Acc:1232]	178	85.9550561798	0.448502296955	4.11135511242e-23
FLJ10330	FLJ10330	105	99.0476190476	0.44833979144	4.2800591258e-23
THEM2	THEM2	212	81.1320754717	0.448293639813	4.3292041148e-23
CLK1	CDC-like kinase 1 [Source:HGNC Symbol;Acc:2068]	180	81.6666666667	0.447920970549	4.74698700509e-23
RWDD3	RWD domain containing 3 [Source:HGNC Symbol;Acc:21393]	128	93.75	0.446975996467	5.99308404964e-23
ARTS-1	ARTS-1	141	91.4893617021	0.446925349621	6.06830073558e-23
MGC40405	MGC40405	112	96.4285714286	0.445933788273	7.74342352706e-23
KIAA0433	KIAA0433	124	96.7741935484	0.445257125356	9.14069494211e-23
JMJD1C	jumonji domain containing 1C [Source:HGNC Symbol;Acc:12313]	193	86.0103626943	0.445126614803	9.43748997946e-23
CUL2	cullin 2 [Source:HGNC Symbol;Acc:2552]	169	91.124260355	0.444802219156	1.02170097239e-22
THUMPD2	THUMP domain containing 2 [Source:HGNC Symbol;Acc:14890]	114	93.8596491228	0.44470542237	1.04616788156e-22
MUT	methylmalonyl CoA mutase [Source:HGNC Symbol;Acc:7526]	183	84.6994535519	0.444648612191	1.06079575967e-22
CPOX	coproporphyrinogen oxidase [Source:HGNC Symbol;Acc:2321]	180	83.8888888889	0.444646058331	1.06145806275e-22
ELOVL6	ELOVL fatty acid elongase 6 [Source:HGNC Symbol;Acc:15829]	252	75.0	0.444521397128	1.09428772251e-22
RNPC2	RNPC2	95	100.0	0.444383715791	1.131710991e-22
LMAN1	lectin, mannose-binding, 1 [Source:HGNC Symbol;Acc:6631]	232	76.2931034483	0.44420216438	1.18299448757e-22
CROT	carnitine O-octanoyltransferase [Source:HGNC Symbol;Acc:2366]	165	81.2121212121	0.443226964537	1.5002754544e-22
P2RY5	P2RY5	146	86.301369863	0.442999344483	1.58565297058e-22
EPM2AIP1	EPM2A (laforin) interacting protein 1 [Source:HGNC Symbol;Acc:19735]	190	80.5263157895	0.442627941588	1.73536242972e-22
TOMM70A	translocase of outer mitochondrial membrane 70 homolog A (S. cerevisiae) [Source:HGNC Symbol;Acc:11985]	167	85.628742515	0.44192867187	2.0560361376e-22
ROCK2	Rho-associated, coiled-coil containing protein kinase 2 [Source:HGNC Symbol;Acc:10252]	188	83.5106382979	0.440801467494	2.70009496667e-22
SLC25A11	solute carrier family 25 (mitochondrial carrier; oxoglutarate carrier), member 11 [Source:HGNC Symbol;Acc:10981]	141	85.1063829787	0.44035315478	3.00833341829e-22
FGFR1OP2	FGFR1 oncogene partner 2 [Source:HGNC Symbol;Acc:23098]	174	83.3333333333	0.439141296943	4.02607886379e-22
BCLAF1	BCL2-associated transcription factor 1 [Source:HGNC Symbol;Acc:16863]	191	80.1047120419	0.438803017643	4.36635164636e-22
TXNRD1	thioredoxin reductase 1 [Source:HGNC Symbol;Acc:12437]	149	85.2348993289	0.438586611376	4.59874872295e-22
C14ORF150	C14ORF150	105	95.2380952381	0.437906145768	5.41189319516e-22
PPP2R5A	protein phosphatase 2, regulatory subunit B', alpha [Source:HGNC Symbol;Acc:9309]	162	85.1851851852	0.437443150378	6.0446277276e-22
SCRN3	secernin 3 [Source:HGNC Symbol;Acc:30382]	194	86.5979381443	0.436449757289	7.65865526253e-22
PRKD3	protein kinase D3 [Source:HGNC Symbol;Acc:9408]	183	78.1420765027	0.43608073729	8.36079473598e-22
TATDN1	TatD DNase domain containing 1 [Source:HGNC Symbol;Acc:24220]	147	90.4761904762	0.435652564206	9.25530507147e-22
MAPK14	mitogen-activated protein kinase 14 [Source:HGNC Symbol;Acc:6876]	169	86.9822485207	0.435355993613	9.92954633275e-22
DOCK11	dedicator of cytokinesis 11 [Source:HGNC Symbol;Acc:23483]	178	82.5842696629	0.434591402605	1.18993404881e-21
LOC168850	LOC168850	119	95.7983193277	0.434411860434	1.24150766911e-21
CYC1	cytochrome c-1 [Source:HGNC Symbol;Acc:2579]	158	79.746835443	0.434053057426	1.351265449e-21
PHF20L1	PHD finger protein 20-like 1 [Source:HGNC Symbol;Acc:24280]	207	87.4396135266	0.431291495455	2.58491095191e-21
PNRC2	proline-rich nuclear receptor coactivator 2 [Source:HGNC Symbol;Acc:23158]	153	80.3921568627	0.430267053127	3.28316350915e-21
ORC3L	ORC3L	152	86.8421052632	0.428542672864	4.90111086856e-21
CIR	CIR	136	93.3823529412	0.428156735871	5.35922165682e-21
ZNF187	ZNF187	105	86.6666666667	0.428039510114	5.50654604391e-21
PXMP2	peroxisomal membrane protein 2, 22kDa [Source:HGNC Symbol;Acc:9716]	185	82.7027027027	0.427523319694	6.20419967351e-21
PRDX3	peroxiredoxin 3 [Source:HGNC Symbol;Acc:9354]	160	81.875	0.427245961667	6.6143250743e-21
CPNE3	copine III [Source:HGNC Symbol;Acc:2316]	161	75.1552795031	0.427081165577	6.87054192847e-21
EPRS	glutamyl-prolyl-tRNA synthetase [Source:HGNC Symbol;Acc:3418]	189	84.126984127	0.42655705708	7.75218044449e-21
LOC14210	LOC14210	82	95.1219512195	0.426167149295	8.47952838837e-21
NRIP1	nuclear receptor interacting protein 1 [Source:HGNC Symbol;Acc:8001]	252	76.5873015873	0.425260138196	1.04418478036e-20
HIST1H1C	histone cluster 1, H1c [Source:HGNC Symbol;Acc:4716]	248	77.0161290323	0.424218700113	1.32509000864e-20
OGT	O-linked N-acetylglucosamine (GlcNAc) transferase [Source:HGNC Symbol;Acc:8127]	205	73.6585365854	0.423307865614	1.6309613357e-20
ZFX	zinc finger protein, X-linked [Source:HGNC Symbol;Acc:12869]	182	80.2197802198	0.42323540719	1.6580870578e-20
CHCHD3	coiled-coil-helix-coiled-coil-helix domain containing 3 [Source:HGNC Symbol;Acc:21906]	157	85.9872611465	0.422860575765	1.80566722247e-20
IFIH1	interferon induced with helicase C domain 1 [Source:HGNC Symbol;Acc:18873]	212	75.4716981132	0.42283842095	1.81478418486e-20
CHD9	chromodomain helicase DNA binding protein 9 [Source:HGNC Symbol;Acc:25701]	174	88.5057471264	0.422591971701	1.91931032101e-20
SACM1L	SAC1 suppressor of actin mutations 1-like (yeast) [Source:HGNC Symbol;Acc:17059]	140	80.7142857143	0.422060075214	2.16553847546e-20
TFRC	transferrin receptor (p90, CD71) [Source:HGNC Symbol;Acc:11763]	238	81.0924369748	0.420661226263	2.97156298048e-20
CAPN7	calpain 7 [Source:HGNC Symbol;Acc:1484]	176	83.5227272727	0.417495762221	6.04769092226e-20
AKAP9	A kinase (PRKA) anchor protein (yotiao) 9 [Source:HGNC Symbol;Acc:379]	202	80.6930693069	0.41746769488	6.08571086795e-20
ATP5F1	ATP synthase, H+ transporting, mitochondrial Fo complex, subunit B1 [Source:HGNC Symbol;Acc:840]	106	93.3962264151	0.415312800453	9.8290703523e-20
ABCB10	ATP-binding cassette, sub-family B (MDR/TAP), member 10 [Source:HGNC Symbol;Acc:41]	129	88.3720930233	0.41501610259	1.04969033711e-19
BACH1	BTB and CNC homology 1, basic leucine zipper transcription factor 1 [Source:HGNC Symbol;Acc:935]	246	72.3577235772	0.414876723288	1.0825867491e-19
ZFP106	zinc finger protein 106 homolog (mouse) [Source:HGNC Symbol;Acc:23240]	184	85.3260869565	0.414096487792	1.28637581761e-19
PAPD4	PAP associated domain containing 4 [Source:HGNC Symbol;Acc:26776]	144	81.25	0.41373184514	1.39414393371e-19
NCL	nucleolin [Source:HGNC Symbol;Acc:7667]	151	78.8079470199	0.413430753256	1.4897925032e-19
AZI2	5-azacytidine induced 2 [Source:HGNC Symbol;Acc:24002]	162	83.3333333333	0.413128573502	1.59227774286e-19
JAK2	Janus kinase 2 [Source:HGNC Symbol;Acc:6192]	203	81.7733990148	0.412305594461	1.90791885347e-19
VPS54	vacuolar protein sorting 54 homolog (S. cerevisiae) [Source:HGNC Symbol;Acc:18652]	147	82.9931972789	0.412265882956	1.92461685961e-19
EIF3A	eukaryotic translation initiation factor 3, subunit A [Source:HGNC Symbol;Acc:3271]	97	80.412371134	0.41171175953	2.17319131819e-19
ACADVL	acyl-CoA dehydrogenase, very long chain [Source:HGNC Symbol;Acc:92]	175	80.5714285714	0.409595086333	3.44911696421e-19
GFM1	G elongation factor, mitochondrial 1 [Source:HGNC Symbol;Acc:13780]	156	92.3076923077	0.408869745771	4.03761669161e-19
SDHC	succinate dehydrogenase complex, subunit C, integral membrane protein, 15kDa [Source:HGNC Symbol;Acc:10682]	103	89.3203883495	0.408211808557	4.6562923522e-19
RAD21	RAD21 homolog (S. pombe) [Source:HGNC Symbol;Acc:9811]	168	78.5714285714	0.405642204055	8.10108136819e-19
ERCC5	excision repair cross-complementing rodent repair deficiency, complementation group 5 [Source:HGNC Symbol;Acc:3437]	133	89.4736842105	0.404345960449	1.0692445923e-18
SERBP1	SERPINE1 mRNA binding protein 1 [Source:HGNC Symbol;Acc:17860]	114	83.3333333333	0.403439268768	1.29740322377e-18
CIDEB	cell death-inducing DFFA-like effector b [Source:HGNC Symbol;Acc:1977]	198	76.2626262626	0.402387812893	1.62241758151e-18
SDHB	succinate dehydrogenase complex, subunit B, iron sulfur (Ip) [Source:HGNC Symbol;Acc:10681]	146	86.301369863	0.402227027148	1.67872146979e-18
PSMA1	proteasome (prosome, macropain) subunit, alpha type, 1 [Source:HGNC Symbol;Acc:9530]	78	93.5897435897	0.401766393562	1.85088876534e-18
ZNF148	zinc finger protein 148 [Source:HGNC Symbol;Acc:12933]	184	75.0	0.401672517033	1.88805060133e-18

## Sheet: Discordant
Gene symbol	Description	No. of experiments with ABCB7	% Concordant	Pearson Coef	Pearson p-value
ABCB7	ATP-binding cassette, sub-family B (MDR/TAP), member 7 [Source:HGNC Symbol;Acc:48]	439
BSCL2	Berardinelli-Seip congenital lipodystrophy 2 (seipin) [Source:HGNC Symbol;Acc:15832]	238	7.98319327731	-0.606942289176	1.57177600488e-45
DNAL4	dynein, axonemal, light chain 4 [Source:HGNC Symbol;Acc:2955]	156	2.5641025641	-0.604113141448	5.14940218269e-45
HSPA2	heat shock 70kDa protein 2 [Source:HGNC Symbol;Acc:5235]	228	13.5964912281	-0.557758739186	2.95584545312e-37
CCRK	CCRK	147	5.44217687075	-0.556494553369	4.62898722058e-37
CYB5R2	cytochrome b5 reductase 2 [Source:HGNC Symbol;Acc:24376]	161	1.86335403727	-0.539672831305	1.5139606255e-34
C9ORF9	C9ORF9	172	6.39534883721	-0.537177421692	3.47693819507e-34
NME5	NME/NM23 family member 5 [Source:HGNC Symbol;Acc:7853]	186	12.9032258065	-0.529754570566	3.95960643443e-33
C6ORF118	C6ORF118	110	4.54545454545	-0.526814135644	1.0208778632e-32
ZNHIT2	zinc finger, HIT-type containing 2 [Source:HGNC Symbol;Acc:1177]	112	2.67857142857	-0.526778250041	1.03268724853e-32
ABCB9	ATP-binding cassette, sub-family B (MDR/TAP), member 9 [Source:HGNC Symbol;Acc:50]	166	7.8313253012	-0.526079800929	1.29142585304e-32
TEKT2	tektin 2 (testicular) [Source:HGNC Symbol;Acc:11725]	133	8.27067669173	-0.525238634686	1.68932103977e-32
TMED3	transmembrane emp24 protein transport domain containing 3 [Source:HGNC Symbol;Acc:28889]	216	9.25925925926	-0.519680815688	9.77835446017e-32
PMFBP1	polyamine modulated factor 1 binding protein 1 [Source:HGNC Symbol;Acc:17728]	102	2.94117647059	-0.514307959551	5.17843187684e-31
CHCHD6	coiled-coil-helix-coiled-coil-helix domain containing 6 [Source:HGNC Symbol;Acc:28184]	184	14.1304347826	-0.513525938553	6.58410843803e-31
ZNRF4	zinc and ring finger 4 [Source:HGNC Symbol;Acc:17726]	126	9.52380952381	-0.511383390101	1.26727639209e-30
SRGAP1	SLIT-ROBO Rho GTPase activating protein 1 [Source:HGNC Symbol;Acc:17382]	149	8.05369127517	-0.509931643886	1.96976895424e-30
PAK6	p21 protein (Cdc42/Rac)-activated kinase 6 [Source:HGNC Symbol;Acc:16061]	170	10.5882352941	-0.504706402405	9.46844566947e-30
CRISP2	cysteine-rich secretory protein 2 [Source:HGNC Symbol;Acc:12024]	136	11.7647058824	-0.504278364364	1.07551241711e-29
ACE	angiotensin I converting enzyme (peptidyl-dipeptidase A) 1 [Source:HGNC Symbol;Acc:2707]	162	16.049382716	-0.503979617265	1.17541474348e-29
GSTO2	glutathione S-transferase omega 2 [Source:HGNC Symbol;Acc:23064]	160	8.125	-0.500306726794	3.47822748455e-29
IQCE	IQ motif containing E [Source:HGNC Symbol;Acc:29171]	152	3.28947368421	-0.496750061918	9.82216995971e-29
SLC4A8	solute carrier family 4, sodium bicarbonate cotransporter, member 8 [Source:HGNC Symbol;Acc:11034]	136	5.88235294118	-0.493002259146	2.89468565701e-28
RABL5	RAB, member RAS oncogene family-like 5 [Source:HGNC Symbol;Acc:21895]	149	14.0939597315	-0.490781362911	5.45802156575e-28
ABHD4	abhydrolase domain containing 4 [Source:HGNC Symbol;Acc:20154]	136	9.55882352941	-0.489061087278	8.89205591695e-28
GRK4	G protein-coupled receptor kinase 4 [Source:HGNC Symbol;Acc:4543]	121	4.13223140496	-0.488791871753	9.59545448492e-28
KATNB1	katanin p80 (WD repeat containing) subunit B 1 [Source:HGNC Symbol;Acc:6217]	122	9.83606557377	-0.488407550003	1.06958372295e-27
TBL2	transducin (beta)-like 2 [Source:HGNC Symbol;Acc:11586]	169	8.28402366864	-0.486016690815	2.09504423352e-27
C14ORF79	C14ORF79	164	8.53658536585	-0.481261922102	7.85369695899e-27
CCNA1	cyclin A1 [Source:HGNC Symbol;Acc:1577]	135	11.8518518519	-0.480906869307	8.66100464993e-27
TCEA2	transcription elongation factor A (SII), 2 [Source:HGNC Symbol;Acc:11614]	135	11.1111111111	-0.480822786833	8.86388937455e-27
PHF13	PHD finger protein 13 [Source:HGNC Symbol;Acc:22983]	145	10.3448275862	-0.480523432861	9.62506650699e-27
TUSC1	tumor suppressor candidate 1 [Source:HGNC Symbol;Acc:31010]	136	2.20588235294	-0.480452515776	9.81464812531e-27
COX6B2	cytochrome c oxidase subunit VIb polypeptide 2 (testis) [Source:HGNC Symbol;Acc:24380]	156	12.1794871795	-0.480290838549	1.02607610182e-26
PRM2	protamine 2 [Source:HGNC Symbol;Acc:9448]	113	11.5044247788	-0.479571949342	1.24995173736e-26
SOX9	SRY (sex determining region Y)-box 9 [Source:HGNC Symbol;Acc:11204]	225	15.1111111111	-0.479007509211	1.45898179011e-26
RALGPS1	Ral GEF with PH domain and SH3 binding motif 1 [Source:HGNC Symbol;Acc:16851]	174	9.77011494253	-0.477397394548	2.26431032187e-26
ASRGL1	asparaginase like 1 [Source:HGNC Symbol;Acc:16448]	218	27.5229357798	-0.476998064773	2.52418912651e-26
DNALI1	dynein, axonemal, light intermediate chain 1 [Source:HGNC Symbol;Acc:14353]	189	16.4021164021	-0.474170423907	5.42594867148e-26
EPHB1	EPH receptor B1 [Source:HGNC Symbol;Acc:3392]	160	11.875	-0.473591170625	6.34130717091e-26
LIPE	lipase, hormone-sensitive [Source:HGNC Symbol;Acc:6621]	158	12.0253164557	-0.473260046708	6.93142622099e-26
SPATA6	spermatogenesis associated 6 [Source:HGNC Symbol;Acc:18309]	164	13.4146341463	-0.473003116806	7.42640453885e-26
SH3GL3	SH3-domain GRB2-like 3 [Source:HGNC Symbol;Acc:10832]	200	23.0	-0.469513562097	1.88423229673e-25
POMT2	protein-O-mannosyltransferase 2 [Source:HGNC Symbol;Acc:19743]	124	9.67741935484	-0.468977102843	2.17213260226e-25
PACRG	PARK2 co-regulated [Source:HGNC Symbol;Acc:19152]	190	19.4736842105	-0.464801137402	6.51435006679e-25
SPINT2	serine peptidase inhibitor, Kunitz type, 2 [Source:HGNC Symbol;Acc:11247]	225	16.8888888889	-0.464545687411	6.96364469174e-25
FA2H	fatty acid 2-hydroxylase [Source:HGNC Symbol;Acc:21197]	199	11.5577889447	-0.463769648683	8.5247649268e-25
PARD6A	par-6 partitioning defective 6 homolog alpha (C. elegans) [Source:HGNC Symbol;Acc:15943]	113	13.2743362832	-0.462427455343	1.20805458024e-24
KIF3B	kinesin family member 3B [Source:HGNC Symbol;Acc:6320]	131	8.39694656489	-0.460533764644	1.97045276473e-24
DDX25	DEAD (Asp-Glu-Ala-Asp) box helicase 25 [Source:HGNC Symbol;Acc:18698]	167	22.754491018	-0.460168514786	2.16469228165e-24
CIRBP	cold inducible RNA binding protein [Source:HGNC Symbol;Acc:1982]	159	13.2075471698	-0.459772821896	2.39648110222e-24
C9ORF24	C9ORF24	165	15.1515151515	-0.45823455008	3.55443637505e-24
C14ORF50	C14ORF50	112	0.892857142857	-0.458142471987	3.63907286083e-24
BTG4	B-cell translocation gene 4 [Source:HGNC Symbol;Acc:13862]	92	8.69565217391	-0.455988170889	6.29824066135e-24
C9ORF98	C9ORF98	131	6.10687022901	-0.455423306412	7.26781614052e-24
TULP2	tubby like protein 2 [Source:HGNC Symbol;Acc:12424]	138	17.3913043478	-0.454997097163	8.09557552149e-24
ARL2BP	ADP-ribosylation factor-like 2 binding protein [Source:HGNC Symbol;Acc:17146]	114	17.5438596491	-0.453596358538	1.15275476427e-23
ZNF339	ZNF339	114	1.75438596491	-0.451364998878	2.01735654813e-23
KARCA1	KARCA1	132	6.81818181818	-0.450314278856	2.62187125669e-23
TEKT1	tektin 1 [Source:HGNC Symbol;Acc:15534]	115	12.1739130435	-0.450046114319	2.80284762504e-23
RNF32	ring finger protein 32 [Source:HGNC Symbol;Acc:17118]	113	8.84955752212	-0.449437210335	3.26081156509e-23
CDKL2	cyclin-dependent kinase-like 2 (CDC2-related kinase) [Source:HGNC Symbol;Acc:1782]	199	18.0904522613	-0.448466481479	4.14796376052e-23
LRRC27	leucine rich repeat containing 27 [Source:HGNC Symbol;Acc:29346]	136	11.0294117647	-0.447735430607	4.96957614605e-23
ADAM2	ADAM metallopeptidase domain 2 [Source:HGNC Symbol;Acc:198]	74	9.45945945946	-0.446081961807	7.46680886721e-23
CITED1	Cbp/p300-interacting transactivator, with Glu/Asp-rich carboxy-terminal domain, 1 [Source:HGNC Symbol;Acc:1986]	206	22.8155339806	-0.443279264184	1.48130843566e-22
GPRC5B	G protein-coupled receptor, family C, group 5, member B [Source:HGNC Symbol;Acc:13308]	202	19.3069306931	-0.442078528518	1.98273005602e-22
CST8	cystatin 8 (cystatin-related epididymal specific) [Source:HGNC Symbol;Acc:2480]	104	16.3461538462	-0.441921922208	2.05940007758e-22
PHF1	PHD finger protein 1 [Source:HGNC Symbol;Acc:8919]	109	10.0917431193	-0.441796787394	2.12275800288e-22
PNMA1	paraneoplastic Ma antigen 1 [Source:HGNC Symbol;Acc:9158]	155	17.4193548387	-0.441312958849	2.38633216013e-22
DIXDC1	DIX domain containing 1 [Source:HGNC Symbol;Acc:23695]	167	12.5748502994	-0.440715816329	2.75647301136e-22
TCP11	t-complex 11 homolog (mouse) [Source:HGNC Symbol;Acc:11658]	98	13.2653061224	-0.438024046201	5.26149541451e-22
CTNNA2	catenin (cadherin-associated protein), alpha 2 [Source:HGNC Symbol;Acc:2510]	132	14.3939393939	-0.436437998701	7.68010424317e-22
DPP6	dipeptidyl-peptidase 6 [Source:HGNC Symbol;Acc:3010]	187	20.320855615	-0.436326537588	7.88638630351e-22
SEC14L1	SEC14-like 1 (S. cerevisiae) [Source:HGNC Symbol;Acc:10698]	161	18.6335403727	-0.435086317476	1.05845549408e-21
CACNA1H	calcium channel, voltage-dependent, T type, alpha 1H subunit [Source:HGNC Symbol;Acc:1395]	174	13.7931034483	-0.433757504032	1.44881684734e-21
MMD2	monocyte to macrophage differentiation-associated 2 [Source:HGNC Symbol;Acc:30133]	122	9.83606557377	-0.433175368192	1.66170305913e-21
RAB11FIP5	RAB11 family interacting protein 5 (class I) [Source:HGNC Symbol;Acc:24845]	152	17.1052631579	-0.432065217091	2.15664802992e-21
COX8C	cytochrome c oxidase subunit VIIIC [Source:HGNC Symbol;Acc:24382]	95	8.42105263158	-0.431730447798	2.33260379016e-21
RAGE	RAGE	162	17.9012345679	-0.430692452074	2.97312447008e-21
SIN3B	SIN3 transcription regulator homolog B (yeast) [Source:HGNC Symbol;Acc:19354]	174	15.5172413793	-0.4229117758	1.78477011945e-20
ICA1	islet cell autoantigen 1, 69kDa [Source:HGNC Symbol;Acc:5343]	259	27.027027027	-0.419055613556	4.26507012023e-20
AKAP4	A kinase (PRKA) anchor protein 4 [Source:HGNC Symbol;Acc:374]	88	19.3181818182	-0.417471080028	6.08111289885e-20
THEG	theg spermatid protein [Source:HGNC Symbol;Acc:13706]	111	19.8198198198	-0.415476373458	9.47896756575e-20
ST5	suppression of tumorigenicity 5 [Source:HGNC Symbol;Acc:11350]	173	10.9826589595	-0.41216838043	1.96622784348e-19
BAIAP2	BAI1-associated protein 2 [Source:HGNC Symbol;Acc:947]	231	19.0476190476	-0.411744711661	2.15756354755e-19
GDF9	growth differentiation factor 9 [Source:HGNC Symbol;Acc:4224]	82	7.31707317073	-0.410834531804	2.63276040478e-19
GPX4	glutathione peroxidase 4 [Source:HGNC Symbol;Acc:4556]	156	23.0769230769	-0.410191178721	3.02940207889e-19
SPA17	sperm autoantigenic protein 17 [Source:HGNC Symbol;Acc:11210]	171	30.4093567251	-0.409331128116	3.6527915563e-19
PPP2R2B	protein phosphatase 2, regulatory subunit B, beta [Source:HGNC Symbol;Acc:9305]	209	24.8803827751	-0.409163528235	3.78821312257e-19
RASAL1	RAS protein activator like 1 (GAP1 like) [Source:HGNC Symbol;Acc:9873]	155	15.4838709677	-0.408138017903	4.73124851164e-19
MYH11	myosin, heavy chain 11, smooth muscle [Source:HGNC Symbol;Acc:7569]	265	24.5283018868	-0.407781996577	5.10991528674e-19
LDHC	lactate dehydrogenase C [Source:HGNC Symbol;Acc:6544]	113	18.5840707965	-0.407254078344	5.72694053195e-19
DPEP3	dipeptidase 3 [Source:HGNC Symbol;Acc:23029]	115	19.1304347826	-0.40636977413	6.92878483988e-19
CD320	CD320 molecule [Source:HGNC Symbol;Acc:16692]	136	15.4411764706	-0.403451579274	1.29400579541e-18
PACS1	phosphofurin acidic cluster sorting protein 1 [Source:HGNC Symbol;Acc:30032]	117	12.8205128205	-0.403265903988	1.34619075816e-18
TBC1D14	TBC1 domain family, member 14 [Source:HGNC Symbol;Acc:29246]	121	19.0082644628	-0.402484703243	1.58939028663e-18
ABHD8	abhydrolase domain containing 8 [Source:HGNC Symbol;Acc:23759]	132	17.4242424242	-0.401409957172	1.99592986659e-18
DNAH8	dynein, axonemal, heavy chain 8 [Source:HGNC Symbol;Acc:2952]	103	22.3300970874	-0.399534754319	2.96395587432e-18
CLDN11	claudin 11 [Source:HGNC Symbol;Acc:8514]	113	13.2743362832	-0.398611410853	3.59773795801e-18
SPPL3	signal peptide peptidase like 3 [Source:HGNC Symbol;Acc:30424]	113	9.73451327434	-0.39826234476	3.87058411916e-18
NPHP1	nephronophthisis 1 (juvenile) [Source:HGNC Symbol;Acc:7905]	178	25.2808988764	-0.395864953657	6.37973759776e-18
EFHD1	EF-hand domain family, member D1 [Source:HGNC Symbol;Acc:29556]	246	27.6422764228	-0.395347254536	7.10291593375e-18
CSNK2A2	casein kinase 2, alpha prime polypeptide [Source:HGNC Symbol;Acc:2459]	138	18.115942029	-0.394453482554	8.54582602482e-18

## Sheet: Concordant KEGG pathways
S. No.	Group	P-value
1	mmu00020: Citrate cycle (TCA cycle)	5.62486650365e-07
2	mmu05016: Huntington's disease	2.28959900656e-05
3	mmu05010: Alzheimer's disease	5.25048822765e-05
4	mmu05012: Parkinson's disease	5.61377894387e-05
5	mmu00640: Propanoate metabolism	0.000100621264758
6	mmu00190: Oxidative phosphorylation	0.000138447030827
7	mmu00280: Valine, leucine and isoleucine degradation	0.000170182114066
8	mmu02010: ABC transporters	0.00104902318795
9	mmu00620: Pyruvate metabolism	0.0300121761887
10	mmu04622: RIG-I-like receptor signaling pathway	0.0326540092008
11	mmu03050: Proteasome	0.0435384754459

## Sheet: Concordant COG Ontology
S. No.	Group	P-value
1	Posttranslational modification, protein turnover, chaperones	0.000528176781226
2	Energy production and conversion	0.000867878544218

## Sheet: Concordant TISSUE
S. No.	Group	P-value
1	Testis	6.367929452e-13
2	Liver	9.3029537949e-13
3	Brain	8.27827153225e-12
4	Hippocampus	1.51941143812e-06
5	Thymus	2.13437402482e-05
6	Whole body	0.000129428691599
7	Mammary tumor	0.000638759518255
8	Bone marrow	0.00117465268353
9	Heart	0.00353885132671
10	Mammary tumor. Metallothionien-TGF alpha model. 10 month old virgin mouse. Taken by biopsy.	0.00447652773547
11	Kidney	0.00571690713651
12	Mammary gland	0.00790834311881
13	Macrophage	0.0141724975138
14	Mammary tumor. WAP-TGF alpha model. 7 months old	0.0168379392509
15	Amnion	0.019514518723
16	Embryo	0.0247208427446
17	Stomach	0.0467323676663
